# Supplementary material for: Effects of 5′-3′ Exonuclease Xrn1 on Cell Size, Proliferation and Division, and mRNA Levels of Periodic Genes in Cryptococcus neoformans
Source: Genes (Basel). 2020 Apr 16;11(4):430. doi: 10.3390/genes11040430 (PMC7230856; doi:10.3390/genes11040430)
Supplement: Supplementary file 1 [file genes-11-00430-s001.zip]

Archive with 6 entries (5 files):
- Xrn1-supplementary files-Genes-V1/Table S4.xlsx
- Xrn1-supplementary files-Genes-V1/Table S1.xlsx
- Xrn1-supplementary files-Genes-V1/Table S2.xlsx
- Xrn1-supplementary files-Genes-V1/Table S3.xlsx
- Xrn1-supplementary files-Genes-V1/Xrn1-supplementary materials-Genes-V.docx
- Xrn1-supplementary files-Genes-V1/
