# Supplementary material for: Effects of 5′-3′ Exonuclease Xrn1 on Cell Size, Proliferation and Division, and mRNA Levels of Periodic Genes in Cryptococcus neoformans
Source: Genes (Basel). 2020 Apr 16;11(4):430. doi: 10.3390/genes11040430 (PMC7230856; doi:10.3390/genes11040430)
Supplement: Supplementary file 1 [file genes-11-00430-s001.zip › Xrn1-supplementary files-Genes-V1/Table S4.xlsx]

## Sheet: Sheet1
Supplementary Table S4. Overlap of significantly different genes and periodic genes
Query acc.ver ( H99 )	Subject acc.ver ( JEC21 )	Identity	Alignment Length	Evalue	Strand	log2(xrn1Δ_37/WT_37)
CNAG_00979	3257265	85.251	956	0	Plus	-3.11663
CNAG_02775	3256547	88.789	892	0	Plus	-2.94105
CNAG_02415	3257977	92.907	1734	0	Plus	-2.46954
CNAG_03223	3258891	87.943	987	0	Plus	-2.08949
CNAG_00442	3253374	89.81	1894	0	Plus	-1.95852
CNAG_01230	3257092	90.339	1594	0	Plus	-1.93251
CNAG_06501	3255385	91.907	2014	0	Plus	-1.66313
CNAG_03168	3258661	95.115	3255	0	Plus	-1.47861
CNAG_05550	3259184	83.721	1892	0	Plus	-1.32878
CNAG_02508	3258014	88.235	884	0	Plus	-1.29498
CNAG_00194	3253789	91.955	982	0	Plus	-1.28757
CNAG_05632	36393010	85.489	889	0	Plus	-1.27476
CNAG_02156	3257805	90.535	1141	0	Plus	-1.21014
CNAG_02406	3258012	82.609	184	3.71e-35	Minus	-1.18687
CNAG_05312	3259043	87.097	1519	0	Plus	-1.09975
CNAG_03274	3258930	89.431	123	1.61e-36	Minus	-1.08026
CNAG_06050	3255290	88.472	1865	0	Plus	-1.02192
CNAG_06049	3255290	92.188	192	2.62e-72	Minus	-1.02192
CNAG_01293	3257104	91.199	6488	0	Plus	1.00041
CNAG_00890	3257297	90.866	3197	0	Plus	1.00057
CNAG_07879	3259205	88.657	1340	0	Plus	1.00242
CNAG_07880	3259205	86.657	1454	0	Plus	1.00242
CNAG_05394	3259259	89.877	2687	0	Plus	1.00682
CNAG_04648	3254068	93.674	4015	0	Plus	1.00857
CNAG_03170	3258551	86.347	271	6.39e-76	Minus	1.00977
CNAG_04493	3259495	89.494	3179	0	Plus	1.00993
CNAG_03989	3256065	91.872	2719	0	Plus	1.011
CNAG_00053	3253732	86.573	782	0	Plus	1.01526
CNAG_00835	3253837	91.935	124	1.77e-43	Minus	1.01653
CNAG_03607	3255781	92.526	1619	0	Plus	1.02109
CNAG_00387	3253896	91.068	2340	0	Plus	1.02362
CNAG_04662	3254234	92.973	3316	0	Plus	1.02384
CNAG_04133	3259661	89.719	1352	0	Plus	1.02658
CNAG_07043	36393089	92.528	977	0	Plus	1.02769
CNAG_01431	3257131	95.455	110	3.61e-44	Minus	1.02931
CNAG_05274	3259188	91.163	1573	0	Plus	1.03083
CNAG_03447	3258768	90.177	3339	0	Plus	1.0331
CNAG_03092	36392717	85.667	1207	0	Plus	1.03337
CNAG_05102	3254749	91.814	2944	0	Plus	1.0334
CNAG_06352	3255479	92.978	3375	0	Plus	1.03997
CNAG_06914	3254438	95.916	1763	0	Plus	1.04612
CNAG_06793	3255666	88.314	2824	0	Plus	1.05772
CNAG_05262	3254973	93.301	2687	0	Plus	1.06016
CNAG_06183	3255276	90.833	2869	0	Plus	1.061
CNAG_07335	3253648	91.903	951	0	Plus	1.06309
CNAG_00108	3253864	94.231	156	1.44e-62	Minus	1.06338
CNAG_06334	3255345	88.272	2251	0	Plus	1.06347
CNAG_06569	3258225	92.451	2146	0	Plus	1.06395
CNAG_02759	3256276	87.58	781	0	Plus	1.07395
CNAG_04520	3259516	90.11	2639	0	Plus	1.07883
CNAG_05822	3258327	93.602	1266	0	Plus	1.08076
CNAG_04412	3259714	89.704	1690	0	Plus	1.08467
CNAG_03011	3256441	91.402	1198	0	Plus	1.08765
CNAG_05038	3254835	86.975	929	0	Plus	1.0937
CNAG_06118	3255061	91.919	495	0	Minus	1.09566
CNAG_05661	3259295	94.447	1873	0	Plus	1.09663
CNAG_06901	3254414	95.907	1637	0	Plus	1.09883
CNAG_03044	3256224	92.961	753	0	Plus	1.09972
CNAG_03045	3256224	91.803	61	1.76e-16	Minus	1.09972
CNAG_01697	36392779	92.356	1753	0	Plus	1.10823
CNAG_00817	3253914	90.057	2122	0	Plus	1.1167
CNAG_05795	3258294	97.561	41	1.1e-12	Minus	1.12454
CNAG_00642	3253527	89.702	5030	0	Plus	1.12941
CNAG_05592	3259302	94.376	3325	0	Plus	1.13327
CNAG_00654	3253987	91.216	592	0	Plus	1.14193
CNAG_05393	3259071	91.847	2122	0	Plus	1.14731
CNAG_04086	3255751	92.053	302	1.18e-118	Plus	1.15342
CNAG_00480	3253310	90.039	1777	0	Plus	1.15478
CNAG_07959	3253553	91.318	2488	0	Plus	1.15772
CNAG_03194	3258888	91.164	1392	0	Plus	1.16031
CNAG_00258	3253671	90.017	3576	0	Plus	1.16035
CNAG_00677	3253932	89.028	1121	0	Plus	1.17201
CNAG_01385	3257296	89.672	3108	0	Plus	1.17248
CNAG_03305	3258630	93.058	1138	0	Plus	1.17312
CNAG_06778	3255884	88.941	2134	0	Plus	1.1753
CNAG_04247	3259784	90.341	3282	0	Plus	1.18092
CNAG_02393	3257571	91.259	5045	0	Plus	1.18651
CNAG_07552	3254382	92.326	6906	0	Plus	1.18696
CNAG_07599	3256282	92.325	3140	0	Plus	1.18842
CNAG_06867	3257894	99.339	2572	0	Plus	1.20366
CNAG_01916	3254458	93.15	3854	0	Plus	1.20416
CNAG_03671	3255964	86.068	323	1.14e-92	Plus	1.20858
CNAG_04113	3259710	88.943	4287	0	Plus	1.20983
CNAG_01903	3254582	89.662	2070	0	Plus	1.2108
CNAG_04255	3259607	90.323	62	4.91e-16	Minus	1.21443
CNAG_05189	3254836	89.149	2175	0	Plus	1.21467
CNAG_06863	3257606	97.496	599	0	Plus	1.22599
CNAG_05252	3254992	93.546	1224	0	Plus	1.23344
CNAG_01334	3256874	89.009	2311	0	Plus	1.23477
CNAG_05112	3255009	91.819	2567	0	Plus	1.24009
CNAG_07824	3259137	90.026	2316	0	Plus	1.24135
CNAG_01626	3256555	100	37	8.88e-12	Minus	1.25252
CNAG_05752	3258178	94.474	2461	0	Plus	1.25463
CNAG_03023	3256413	90.223	4439	0	Plus	1.26025
CNAG_05053	3254927	89.56	1887	0	Plus	1.26122
CNAG_07499	3253576	83.24	179	2.52e-38	Plus	1.26365
CNAG_03512	3258881	91.489	235	1.11e-88	Minus	1.26369
CNAG_07812	3254864	89.147	129	1.14e-36	Minus	1.26492
CNAG_06647	3258044	90.354	2654	0	Plus	1.26525
CNAG_02990	3256648	93.223	605	0	Plus	1.27154
CNAG_03714	3255629	91.263	2209	0	Plus	1.2756
CNAG_05391	3259076	90.704	2259	0	Plus	1.27573
CNAG_03453	3258851	93.257	3307	0	Plus	1.27776
CNAG_03776	3255767	90.43	2372	0	Plus	1.27913
CNAG_06674	3258362	92.223	4359	0	Plus	1.27968
CNAG_07806	3254954	89.81	1737	0	Plus	1.28143
CNAG_01638	3256611	93.349	842	0	Plus	1.28214
CNAG_06237	3255161	89.192	953	0	Minus	1.2827
CNAG_07938	3255358	90.454	7165	0	Plus	1.28299
CNAG_03763	3256008	92.252	6711	0	Plus	1.28609
CNAG_03037	3256719	90.562	1282	0	Plus	1.28663
CNAG_00031	3253942	92.425	2614	0	Plus	1.30047
CNAG_05321	3254884	91.169	1540	0	Plus	1.30269
CNAG_01105	3257004	88.01	3603	0	Plus	1.3027
CNAG_02721	3256159	91.552	2699	0	Plus	1.30893
CNAG_01294	3254314	88.962	761	0	Minus	1.31569
CNAG_04496	3259467	90.798	3586	0	Plus	1.32101
CNAG_03290	3258729	90.627	1995	0	Plus	1.32349
CNAG_03239	36392950	83.92	1051	0	Plus	1.32392
CNAG_04313	3259776	95.659	1244	0	Plus	1.3267
CNAG_03265	3258695	90.036	2790	0	Plus	1.32815
CNAG_01624	36392775	91.055	1062	0	Plus	1.33635
CNAG_06132	3255169	91.595	809	0	Plus	1.33798
CNAG_01029	3257404	91.818	110	5.2e-37	Minus	1.33816
CNAG_00699	3253256	90.569	2757	0	Plus	1.33917
CNAG_03404	36392933	87.259	2127	0	Plus	1.34296
CNAG_07703	3255218	91.842	1189	0	Plus	1.35889
CNAG_01572	3256447	91.853	3535	0	Plus	1.36039
CNAG_07418	36392845	91.62	358	1.14e-140	Minus	1.37387
CNAG_03871	36392746	91.284	436	2.72e-166	Minus	1.37504
CNAG_00343	3253382	88.532	1465	0	Plus	1.38155
CNAG_05217	3254751	95.122	164	1.88e-69	Minus	1.38238
CNAG_00728	3253813	91.678	2115	0	Plus	1.38636
CNAG_04487	36393030	93.548	62	3.76e-19	Minus	1.38982
CNAG_02170	3257504	89.628	2179	0	Plus	1.3933
CNAG_00770	3253654	93.538	3064	0	Plus	1.40028
CNAG_03184	3258523	92.484	4018	0	Plus	1.40102
CNAG_02999	3256259	89.855	3302	0	Plus	1.403
CNAG_02697	3254403	89.793	1832	0	Plus	1.41317
CNAG_01959	3254443	93.002	4344	0	Plus	1.41367
CNAG_05576	3259069	90.128	547	0	Plus	1.43445
CNAG_04788	3254036	86.423	7159	0	Plus	1.43929
CNAG_06150	3255236	95.733	2414	0	Plus	1.44209
CNAG_06149	3255236	100	38	1.51e-12	Minus	1.44209
CNAG_01014	3257356	89.857	2445	0	Plus	1.45342
CNAG_03913	36392749	90.458	1048	0	Plus	1.45733
CNAG_03075	3256766	90.818	1699	0	Plus	1.46244
CNAG_01633	3256478	92.617	2438	0	Plus	1.46927
CNAG_01909	3254509	89.343	3106	0	Plus	1.47308
CNAG_06344	36393160	89.958	956	0	Plus	1.47316
CNAG_02051	3257943	91.357	3205	0	Plus	1.47328
CNAG_03977	3256041	90.353	2042	0	Plus	1.47417
CNAG_06687	3258087	91.958	5123	0	Plus	1.4745
CNAG_00063	3253486	89.106	1074	0	Plus	1.47902
CNAG_00660	3253622	85.219	548	3.98e-154	Minus	1.49278
CNAG_05863	3258085	92.599	1162	0	Plus	1.50805
CNAG_04227	3259423	90.368	5648	0	Plus	1.50927
CNAG_01524	3256246	90.9	956	0	Plus	1.51694
CNAG_04393	3259601	86.508	756	0	Minus	1.51981
CNAG_01827	3256622	94.831	1006	0	Plus	1.52103
CNAG_07000	36392674	82.416	836	0	Plus	1.52557
CNAG_07580	3254515	90.03	1334	0	Minus	1.53313
CNAG_07579	3254515	90.45	2157	0	Plus	1.53313
CNAG_00374	3253514	91.108	2013	0	Plus	1.53372
CNAG_00357	3253551	93.418	1185	0	Plus	1.5351
CNAG_01292	3257040	89.388	2874	0	Plus	1.54636
CNAG_05655	3259168	92.582	674	0	Plus	1.54962
CNAG_04508	3259787	90.454	1079	0	Plus	1.55475
CNAG_05574	3259091	91.76	1250	0	Plus	1.56572
CNAG_07321	3253759	89.869	3208	0	Plus	1.56757
CNAG_07817	3254841	90.383	5750	0	Plus	1.57389
CNAG_06570	3258157	91.23	1163	0	Plus	1.57932
CNAG_04468	3259775	93.345	1112	0	Plus	1.59177
CNAG_05853	3258363	89.812	1168	0	Plus	1.59195
CNAG_07736	3258941	88.542	2243	0	Plus	1.61434
CNAG_04436	3259387	93.454	1054	0	Plus	1.64194
CNAG_00172	3253614	92.048	3609	0	Plus	1.64487
CNAG_05928	3258247	83.446	592	7.59e-151	Minus	1.66151
CNAG_04008	36392757	87.858	1713	0	Plus	1.66317
CNAG_06364	3255463	94.076	2988	0	Plus	1.66399
CNAG_07815	36393121	88.47	1804	0	Plus	1.67493
CNAG_01497	3256681	90.045	2019	0	Plus	1.68136
CNAG_01285	3257153	92.802	1556	0	Plus	1.68532
CNAG_03214	3258914	89.829	2045	0	Plus	1.69875
CNAG_01914	3254539	89.961	259	1.81e-91	Minus	1.70021
CNAG_06530	3258194	93.355	301	3.99e-125	Minus	1.7012
CNAG_05499	3259179	98.077	52	8.26e-19	Minus	1.71199
CNAG_02171	3257502	90.991	2342	0	Plus	1.71326
CNAG_02864	36392803	90.839	775	0	Plus	1.71373
CNAG_06590	3255928	90.893	571	0	Plus	1.7159
CNAG_01369	3255928	87.413	429	4.32e-137	Plus	1.7159
CNAG_02803	36392799	90.974	1817	0	Plus	1.71927
CNAG_06163	36393144	85.929	1599	0	Plus	1.72355
CNAG_06487	36393178	92.341	1854	0	Plus	1.73034
CNAG_02984	3256528	92.317	1627	0	Plus	1.73045
CNAG_06335	3255440	93.06	2637	0	Plus	1.73568
CNAG_04736	3254061	88	1300	0	Plus	1.73739
CNAG_00926	3257336	95.918	49	2.43e-15	Minus	1.75427
CNAG_04148	3259400	92.118	2474	0	Plus	1.75802
CNAG_00110	3253445	92.282	2125	0	Plus	1.76859
CNAG_01145	3256843	90.916	1277	0	Plus	1.76875
CNAG_04492	3259459	86.315	2594	0	Plus	1.77487
CNAG_01907	3254672	92.912	2878	0	Plus	1.78166
CNAG_03520	3258512	89.158	1365	0	Minus	1.79018
CNAG_05516	3259101	90.97	2082	0	Plus	1.79069
CNAG_02183	36392877	90.972	288	5.25e-107	Minus	1.79107
CNAG_01979	3254575	87.291	598	0	Minus	1.80261
CNAG_06227	3255067	89.765	3322	0	Plus	1.8116
CNAG_05288	3259157	92.982	684	0	Plus	1.82567
CNAG_05287	3259157	93.519	216	1.38e-87	Minus	1.82567
CNAG_07756	3259570	92.5	1640	0	Plus	1.83486
CNAG_06902	3254498	93.544	5576	0	Plus	1.83901
CNAG_00016	3254003	84.252	127	3.01e-27	Minus	1.85463
CNAG_05284	3259344	88.646	1832	0	Plus	1.89629
CNAG_04903	3254272	84.779	1130	0	Plus	1.90733
CNAG_05187	3254970	90.191	836	0	Minus	1.92904
CNAG_05763	36392898	87.992	1524	0	Plus	1.93614
CNAG_01060	3257260	87.006	354	5.36e-111	Minus	1.94055
CNAG_03167	3258806	92.776	1315	0	Plus	1.94985
CNAG_05699	36392909	87.163	3186	0	Plus	1.95167
CNAG_01333	3257011	91.513	1838	0	Plus	1.96484
CNAG_02544	3257500	92.126	254	2.88e-99	Plus	1.98403
CNAG_04939	3255018	87.701	2610	0	Plus	2.05451
CNAG_01289	3256957	82.101	676	5.56e-148	Plus	2.07176
CNAG_01389	3257397	88.839	2007	0	Plus	2.085
CNAG_05963	36392887	89.706	136	2.45e-42	Minus	2.10196
CNAG_05908	3258486	86.284	3689	0	Plus	2.10397
CNAG_01949	3254654	94.279	1346	0	Plus	2.10568
CNAG_03655	3255821	87.525	505	6.13e-161	Minus	2.12169
CNAG_03656	3255821	87.94	398	1.04e-130	Plus	2.12169
CNAG_00013	3258601	91.776	535	0	Plus	2.12197
CNAG_06213	3255245	89.246	2613	0	Plus	2.14806
CNAG_02701	3254471	88.579	2189	0	Plus	2.14849
CNAG_02674	3254519	93.241	2027	0	Plus	2.15745
CNAG_07898	3255254	87.772	1562	0	Plus	2.16216
CNAG_07900	3255254	87.759	580	0	Plus	2.16216
CNAG_00900	3257321	89.917	1081	0	Plus	2.21371
CNAG_03906	36392748	91.609	1597	0	Plus	2.21408
CNAG_02073	3257720	92.792	2400	0	Plus	2.25673
CNAG_01668	3256566	94.518	456	0	Plus	2.28204
CNAG_02548	3257681	94.625	2028	0	Plus	2.3081
CNAG_01816	36392791	84.962	798	0	Plus	2.31453
CNAG_01817	36392791	91.328	369	5.34e-143	Minus	2.31453
CNAG_01078	3257136	93.158	1637	0	Plus	2.32824
CNAG_04475	3259543	89.186	786	0	Minus	2.35191
CNAG_05565	3259273	90.174	2880	0	Plus	2.38332
CNAG_07508	3256170	85.526	2425	0	Plus	2.38764
CNAG_03427	3258547	92.511	2644	0	Plus	2.43214
CNAG_02302	36392867	87.104	915	0	Plus	2.49253
CNAG_01512	3256128	89.836	2686	0	Plus	2.55182
CNAG_06636	3258037	86.125	2955	0	Plus	2.58429
CNAG_00177	3253603	89.329	1715	0	Plus	2.70272
CNAG_02333	36392865	88.889	468	1.04e-164	Minus	2.83775
CNAG_01077	3257347	89.173	665	0	Plus	3.08916
CNAG_05227	3254735	92.209	1566	0	Plus	3.12661
CNAG_05717	3258223	88.341	1784	0	Plus	3.15605
CNAG_00229	36392659	90.747	281	7.85e-103	Plus	3.33391
CNAG_07749	3253421	92.079	202	1.02e-76	Plus	3.59174
CNAG_03237	3258960	85	120	6.18e-25	Minus	3.81403
CNAG_04153	3259532	89.73	925	0	Plus	3.97387
CNAG_02557	3259436	94.485	1922	0	Plus	4.22045
CNAG_05242	36393025	93.072	2064	0	Plus	8.5672
The yellow parts indicate that the two genes in H99 were mapped to one gene in JEC21.
