# Supplementary material for: Effects of 5′-3′ Exonuclease Xrn1 on Cell Size, Proliferation and Division, and mRNA Levels of Periodic Genes in Cryptococcus neoformans
Source: Genes (Basel). 2020 Apr 16;11(4):430. doi: 10.3390/genes11040430 (PMC7230856; doi:10.3390/genes11040430)
Supplement: Supplementary file 1 [file genes-11-00430-s001.zip › Xrn1-supplementary files-Genes-V1/Table S1.xlsx]

## Sheet: Sheet1
Supplementary Table S1. Primers used in this study
Primer	Sequence (5'-3')
Xrn1-target-F	TTGATCCTCAACTATTACTACA
Xrn1-target-R	AACTGTAGTAATAGTTGAGGAT
Xrn1-up-F	TTCTAATGCAAATCGTTTCTGTCTTTTGCGTGAGG
Xrn1-up-R	ATATCAAGCTTATCGTGAAGACCTTCAATATAGTGGTGT
Xrn1-down-F	AGCGAACGTGGGATCTGGGGCTGGTTCTACAAATA
Xrn1-down-R	TAGAACTAGTGGATCCACGGTCAAAAACCCATACTG
YZ-Xrn1-uup-F	TAGCGGTCACGATGTAAGC
YZ-ura5-R	GGTTTGGACGACATTGTGAA
YZ-ura5-F	TGAGAACATCGTCGATGATG
YZ-Xrn1-ddown-R	ATACCAAGACGACGGGATAG
C-Xrn1-F	CATGTCAATTCCACTGTGACTTC
C-Xrn1-R	GTAAATTTGAGGAATTACTCGTCAG
qRT-Cdc28-F	CCGATTACAAGCCTACCTTTCCT
qRT-Cdc28-R	CAAAGTCTGGGCAATCAAGTCAA
qRT-Cln1-F	GATAACTCCACTCTTGCTTCTGCC
qRT-Cln1-R	ACAATGTTCATGGCGAGATAAAGG
qRT-Clb1-F	TTCCAGCCATAACCACAACCATA
qRT-Clb1-R	CGTGGAAGAGTCGGCAGGA
qRT-Clb3-F	CTTTGGGAGGCGTGGTTGTTA
qRT-Clb3-R	GTCGTGTCGGCTGAGCATTG
qRT-Cdc5-F	TCTTATTCAAGCATCTGCCTCC
qRT-Cdc5-R	CTTCTGACTCCTCGCCGACT
qRT-Cdc20-F	CGGAACTGCCGACAAACA
qRT-Cdc20-R	TCGGATAAGTCCACAGCGTAA
qRT-Mad2-F	ACTGTCCTCAATCAGGTCCAAG
qRT-Mad2-R	GCCATCGTTCAAGTGTTTCG
qRT-Rad53-F	TGAGCCCGAAGTATGGGTAGA
qRT-Rad53-R	CGTCGTGATAGTCAAGAGTGCC
qRT-APC/C-F	GACATCCGAAACCTATCCCC
qRT-APC/C-R	GCCGAAGTTCCGTAGCCAT
qRT-Swe1-F	TCGACTATGCACAAGCGACC
qRT-Swe1-R	TCCAATACCAAGACCGACACC
qRT-Mcm3-F	AGGGGAATCTGCCTGTCTTTA
qRT-Mcm3-R	CAATCAATCGGACCTGCTCAT
qRT-Mcm7-F	AGCAACGACGGGAAATGAA
qRT-Mcm7-R	CGAAGCGGGCGGAAGTATA
qRT-Pcl1-1-F	GCTGTTATCCCCAGGACGAA
qRT-Pcl1-1-R	TCTGCGGTAGGGTTGAAGG
qRT-Pcl1-2-F	CTGGTGCAAGTATGCACAGATG
qRT-Pcl1-2-R	CGCTCAAGAATGGTTGGAAGT
qRT-Cdc10-F	TTGCCACCCTTCCATCCA
qRT-Cdc10-R	AGCCACGCTTCAGGAGTTTAT
qRT-Cdc11-F	ATTTGCGATTGTCGGTTCC
qRT-Cdc11-R	TTCTCAGGCGGGTAAAGTCA
qRT-Cdc12-F	TCCACTCCAAATCGTGTCCA
qRT-Cdc12-R	GACGCATTGCTGTGACCGT
qRT-Chs1-F	TCTTATCGCCCCTCCTACTCA
qRT-Chs1-R	TCCATGCTTGTCTGCTTTGC
qRT-Chs2-F	ACCCTTGGCACATCTTTACTTG
qRT-Chs2-R	GGTGGCATCAGAGCCTTTTGT
qRT-Chs6-F	TCCACCCCGACAGACTGAA
qRT-Chs6-R	TTACGACCGTCCGCAACA
qRT-Chs7-F	TGCTCTGGTGGCTGATGGT
qRT-Chs7-R	CAGGATGCGGCTGGACTAA
qRT-Swe5-F	TGCTCCTCGCTCTTCGTATG
qRT-Swe5-R	GGGGTAAGAGGTTGTGGACG
qRT-Ppr1-F	CCTCCCTAATCCGCATCAAT
qRT-Ppr1-R	CAACAGGACCGAACAAGCAA
qRT-Tea1-F	GGGCAAGGGTGTACTGGAAC
qRT-Tea1-R	CGAACCGATTGGGGTAGAGG
The red parts are the base of restriction enzymes or the linker of in-Fusion
