# Supplementary material for: Effects of 5′-3′ Exonuclease Xrn1 on Cell Size, Proliferation and Division, and mRNA Levels of Periodic Genes in Cryptococcus neoformans
Source: Genes (Basel). 2020 Apr 16;11(4):430. doi: 10.3390/genes11040430 (PMC7230856; doi:10.3390/genes11040430)
Supplement: Supplementary file 1 [file genes-11-00430-s001.zip › Xrn1-supplementary files-Genes-V1/Table S2.xlsx]

## Sheet: Sheet1
Supplementary Table S2. RNA-sequencing data of the WT and xrn1Δ strains.
Sample	Clean Reads (M)1	Clean Bases(Gb)2	Clean Reads Ratio(%)3
WT-37°C-1	21.53	1.08	98.14
WT-37°C-2	21.54	1.08	98.18
WT-37°C-3	21.54	1.08	98.15
xrn1Δ -37°C-1	21.55	1.08	98.2
xrn1Δ -37°C-2	21.54	1.08	98.16
xrn1Δ -37°C-3	21.54	1.08	98.16
1 Filters out reads with low quality, contaminated linkers and high levels of unknown base N. 2 Bases of clean reads. 3 The proportion of clean reads.
