# Supplementary material for: Effects of 5′-3′ Exonuclease Xrn1 on Cell Size, Proliferation and Division, and mRNA Levels of Periodic Genes in Cryptococcus neoformans
Source: Genes (Basel). 2020 Apr 16;11(4):430. doi: 10.3390/genes11040430 (PMC7230856; doi:10.3390/genes11040430)
Supplement: Supplementary file 1 [file genes-11-00430-s001.zip › Xrn1-supplementary files-Genes-V1/Table S3.xlsx]

## Sheet: sheet1
Supplementary Table S3. Significantly different genes
Gene ID	WT_37 FPKM1	xrn1_37 FPKM	log2(xrn1_37/WT_37)2	Kegg Orthology	GO	Description
3253198	8.616	0	-11.0317		GO:2001141//regulation of RNA biosynthetic process;GO:0009889//regulation of biosynthetic process;GO:0006355//regulation of transcription, DNA-templated;GO:0051252//regulation of RNA metabolic process;GO:0050789//regulation of biological process;GO:0050794//regulation of cellular process;GO:2000112//regulation of cellular macromolecule biosynthetic process;GO:0019222//regulation of metabolic proc…	hypothetical protein (CNA05520)
3253272	4.376	0.06	-6.19207		GO:0080090//regulation of primary metabolic process;GO:0010468//regulation of gene expression;GO:0060255//regulation of macromolecule metabolic process;GO:0051171//regulation of nitrogen compound metabolic process;GO:0051252//regulation of RNA metabolic process;GO:2000112//regulation of cellular macromolecule biosynthetic process;GO:0010556//regulation of macromolecule biosynthetic process;GO:005…	hypothetical protein (CNA05530)
3253213	94.303	3.543	-4.73425			hypothetical protein (CNA05720)
3257934	218.4	12.936	-4.07658			expressed protein (CNE00400)
3258255	1064.35	111.036	-3.26026			expressed protein (CNF02450)
3257265	1308.24	150.916	-3.11663	K14686//solute carrier family 31 (copper transporter), member 1	GO:0016020//membrane;GO:0016021//integral component of membrane;GO:0031224//intrinsic component of membrane;GO:0044425//membrane part;GO:0015075//ion transmembrane transporter activity;GO:0022890//inorganic cation transmembrane transporter activity;GO:0046915//transition metal ion transmembrane transporter activity;GO:0005215//transporter activity;GO:0046873//metal ion transmembrane transporter a…	copper uptake transporter, putative (CND01080)
3256547	2761.42	359.776	-2.94105			expressed protein (CNC03950)
3254206	2656.33	399.04	-2.73547			conserved hypothetical protein (CNJ03160)
3253923	902.026	157.983	-2.51398			hypothetical protein (CNA07430)
3257977	11.13	2.01	-2.46954	K17095//annexin A7/11	GO:0043167//ion binding;GO:0005488//binding;GO:0005509//calcium ion binding;GO:0043168//anion binding;GO:0005544//calcium-dependent phospholipid binding;GO:0046872//metal ion binding;GO:0005543//phospholipid binding;GO:0043169//cation binding;GO:0008289//lipid binding;	conserved hypothetical protein (CNE01410)
3257267	578.906	119.136	-2.28147	K01452//chitin deacetylase [EC:3.5.1.41]+ko00520//Amino sugar and nucleotide sugar metabolism+ko01100//Metabolic pathways	GO:0045229//external encapsulating structure organization;GO:0070590//spore wall biogenesis;GO:0010927//cellular component assembly involved in morphogenesis;GO:0032502//developmental process;GO:0042546//cell wall biogenesis;GO:0048646//anatomical structure formation involved in morphogenesis;GO:0044085//cellular component biogenesis;GO:0071704//organic substance metabolic process;GO:0071840//cel…	chitin deacetylase, putative (CND03580)
3258094	1037.17	218.04	-2.25089	K00122//formate dehydrogenase [EC:1.17.1.9]+ko01100//Metabolic pathways+ko00680//Methane metabolism+ko01200//Carbon metabolism+ko00630//Glyoxylate and dicarboxylate metabolism	GO:0044282//small molecule catabolic process;GO:0008152//metabolic process;GO:0044248//cellular catabolic process;GO:0016054//organic acid catabolic process;GO:0009056//catabolic process;GO:0046395//carboxylic acid catabolic process;GO:0006082//organic acid metabolic process;GO:0019752//carboxylic acid metabolic process;GO:0032787//monocarboxylic acid metabolic process;GO:0009987//cellular proces…	formate dehydrogenase, putative (CNF03470)
3254767	152.97	32.8	-2.22166	K01210//glucan 1,3-beta-glucosidase [EC:3.2.1.58]+ko00500//Starch and sucrose metabolism;K01210//glucan 1,3-beta-glucosidase [EC:3.2.1.58]+ko00500//Starch and sucrose metabolism	GO:1901575//organic substance catabolic process;GO:0008152//metabolic process;GO:0044237//cellular metabolic process;GO:0005975//carbohydrate metabolic process;GO:0044264//cellular polysaccharide metabolic process;GO:0009251//glucan catabolic process;GO:0071704//organic substance metabolic process;GO:0009987//cellular process;GO:0044260//cellular macromolecule metabolic process;GO:0043170//macrom…	exo-beta-1,3-glucanase (CNL04840)
3258891	5266.04	1237.69	-2.08949	K01183//chitinase [EC:3.2.1.14]+ko00520//Amino sugar and nucleotide sugar metabolism+ko01100//Metabolic pathways		hypothetical protein (CNG03500)
36392980	300.386	76.346	-1.97644			hypothetical protein (CNH00795)
3253374	109.026	28.066	-1.95852	K06656//G1/S-specific cyclin PLC1+ko04111//Cell cycle - yeast;K06657//G1/S-specific cyclin PLC2+ko04111//Cell cycle - yeast		cyclin, putative (CNA04250)
3257092	1058	277.3	-1.93251	K11244//cell wall integrity and stress response component+ko04011//MAPK signaling pathway - yeast+ko04139//Mitophagy - yeast	GO:0071704//organic substance metabolic process;GO:0042546//cell wall biogenesis;GO:0071840//cellular component organization or biogenesis;GO:0016043//cellular component organization;GO:0005975//carbohydrate metabolic process;GO:0048646//anatomical structure formation involved in morphogenesis;GO:0044238//primary metabolic process;GO:0048869//cellular developmental process;GO:0009653//anatomical …	chitin deacetylase-like mannoprotein MP98 (CND03490)
3256349	12470.5	3339.04	-1.90166		GO:0016020//membrane;GO:0016021//integral component of membrane;GO:0044425//membrane part;GO:0031224//intrinsic component of membrane;	expressed protein (CNC01350)
3256386	53.98	15.796	-1.77361	K07243//high-affinity iron transporter	GO:0016021//integral component of membrane;GO:0044464//cell part;GO:0005623//cell;GO:0031226//intrinsic component of plasma membrane;GO:0044425//membrane part;GO:0098797//plasma membrane protein complex;GO:0005887//integral component of plasma membrane;GO:0044459//plasma membrane part;GO:0071944//cell periphery;GO:1902495//transmembrane transporter complex;GO:0098796//membrane protein complex;GO:…	high-affinity iron permease CaFTR1, putative (CNC05700)
3254809	3.903	1.17	-1.73692	K07497//putative transposase;K05747//Wiskott-Aldrich syndrome protein+ko04144//Endocytosis;K05740//diaphanous 1+ko04933//AGE-RAGE signaling pathway in diabetic complications	GO:0044238//primary metabolic process;GO:0090304//nucleic acid metabolic process;GO:0006139//nucleobase-containing compound metabolic process;GO:0006807//nitrogen compound metabolic process;GO:0043170//macromolecule metabolic process;GO:0071704//organic substance metabolic process;GO:0006725//cellular aromatic compound metabolic process;GO:1901360//organic cyclic compound metabolic process;GO:003…	hypothetical protein (CNL04160)
3256304	127.906	38.596	-1.72906	K02510//4-hydroxy-2-oxoheptanedioate aldolase [EC:4.1.2.52]+ko00350//Tyrosine metabolism	GO:0005975//carbohydrate metabolic process;GO:0008152//metabolic process;GO:0044238//primary metabolic process;GO:0071704//organic substance metabolic process;GO:0005737//cytoplasm;GO:0005622//intracellular;GO:0044424//intracellular part;GO:0044464//cell part;GO:0005623//cell;GO:0016832//aldehyde-lyase activity;GO:0016830//carbon-carbon lyase activity;GO:0003824//catalytic activity;GO:0016829//ly…	conserved hypothetical protein (CNC02750)
3254038	137.483	42.136	-1.70685		GO:0071704//organic substance metabolic process;GO:0044238//primary metabolic process;GO:0005975//carbohydrate metabolic process;GO:0008152//metabolic process;GO:0004553//hydrolase activity, hydrolyzing O-glycosyl compounds;GO:0003824//catalytic activity;GO:0016787//hydrolase activity;GO:0016798//hydrolase activity, acting on glycosyl bonds;	conserved hypothetical protein (CNJ03040)
3255385	145.37	45.913	-1.66313	K19849//signaling mucin MSB2+ko04011//MAPK signaling pathway - yeast;K01183//chitinase [EC:3.2.1.14]+ko00520//Amino sugar and nucleotide sugar metabolism+ko01100//Metabolic pathways	GO:0044036//cell wall macromolecule metabolic process;GO:0009987//cellular process;GO:0070592//cell wall polysaccharide biosynthetic process;GO:0051273//beta-glucan metabolic process;GO:0016043//cellular component organization;GO:0070880//fungal-type cell wall beta-glucan biosynthetic process;GO:0009059//macromolecule biosynthetic process;GO:0044260//cellular macromolecule metabolic process;GO:00…	1,3-beta-glucanosyltransferase, putative (CNN02260)
3254104	243.533	78.383	-1.63623	K02332//DNA polymerase gamma 1 [EC:2.7.7.7]+ko04139//Mitophagy - yeast+ko01100//Metabolic pathways	GO:0003824//catalytic activity;GO:0052689//carboxylic ester hydrolase activity;GO:0016787//hydrolase activity;GO:0016788//hydrolase activity, acting on ester bonds;	conserved hypothetical protein (CNJ02970)
3256524	3782.45	1222.67	-1.63003		GO:0016020//membrane;GO:0044425//membrane part;GO:0031224//intrinsic component of membrane;GO:0016021//integral component of membrane;	expressed protein (CNC02620)
3256463	244.7	81.306	-1.59006	K05349//beta-glucosidase [EC:3.2.1.21]+ko01100//Metabolic pathways+ko00500//Starch and sucrose metabolism+ko01110//Biosynthesis of secondary metabolites+ko00460//Cyanoamino acid metabolism	GO:0005975//carbohydrate metabolic process;GO:0008152//metabolic process;GO:0071704//organic substance metabolic process;GO:0044238//primary metabolic process;GO:0003824//catalytic activity;GO:0004553//hydrolase activity, hydrolyzing O-glycosyl compounds;GO:0016798//hydrolase activity, acting on glycosyl bonds;GO:0016787//hydrolase activity;	beta-glucosidase, putative (CNC02510)
3253802	412.696	137.163	-1.58917	K20929//glyoxal/methylglyoxal oxidase [EC:1.2.3.15]		glyoxal oxidase precursor, putative (CNA03960)
3257132	111.246	37.406	-1.57323	K01887//arginyl-tRNA synthetase [EC:6.1.1.19]+ko00970//Aminoacyl-tRNA biosynthesis;K21421//NADPH oxidase 2 [EC:1.-.-.-]+ko04145//Phagosome+ko04933//AGE-RAGE signaling pathway in diabetic complications;K13411//dual oxidase [EC:1.6.3.1 1.11.1.-]	GO:0016021//integral component of membrane;GO:0044425//membrane part;GO:0016020//membrane;GO:0031224//intrinsic component of membrane;GO:0016491//oxidoreductase activity;GO:0000293//ferric-chelate reductase activity;GO:0003824//catalytic activity;GO:0016723//oxidoreductase activity, oxidizing metal ions, NAD or NADP as acceptor;GO:0016722//oxidoreductase activity, oxidizing metal ions;	ferric-chelate reductase, putative (CND00150)
3257925	234.393	79.693	-1.55706	K08157//MFS transporter, DHA1 family, multidrug resistance protein;K08158//MFS transporter, DHA1 family, multidrug resistance protein	GO:0051234//establishment of localization;GO:0051179//localization;GO:0006810//transport;GO:0055085//transmembrane transport;GO:0044425//membrane part;GO:0031224//intrinsic component of membrane;GO:0016020//membrane;GO:0016021//integral component of membrane;	multidrug transporter, putative (CNE00390)
3258870	161.48	55.766	-1.53415	K06656//G1/S-specific cyclin PLC1+ko04111//Cell cycle - yeast		g1/s-specific cyclin pcl1 (cyclin hcs26), putative (CNG01990)
3257172	1364.65	479.83	-1.50849	K03235//elongation factor 3	GO:0044424//intracellular part;GO:0005829//cytosol;GO:0044464//cell part;GO:0005737//cytoplasm;GO:0044444//cytoplasmic part;GO:0005623//cell;GO:0005622//intracellular;GO:0016887//ATPase activity;GO:0000166//nucleotide binding;GO:0003824//catalytic activity;GO:0016462//pyrophosphatase activity;GO:0016787//hydrolase activity;GO:0008144//drug binding;GO:0005488//binding;GO:0032555//purine ribonucleo…	elongation factor 3 (CND02420)
3257163	1802.12	636.973	-1.50078		GO:0016021//integral component of membrane;GO:0044425//membrane part;GO:0031224//intrinsic component of membrane;GO:0016020//membrane;	expressed protein (CND01730)
3258287	108.166	38.443	-1.49321	K21631//Gti1/Pac2 family transcription factor	GO:0003676//nucleic acid binding;GO:0003677//DNA binding;GO:1901363//heterocyclic compound binding;GO:0005488//binding;GO:0097159//organic cyclic compound binding;	conserved hypothetical protein (CNF01440)
3258661	268.813	96.49	-1.47861	K00380//sulfite reductase (NADPH) flavoprotein alpha-component [EC:1.8.1.2]+ko00920//Sulfur metabolism+ko01100//Metabolic pathways	GO:0003958//NADPH-hemoprotein reductase activity;GO:0016653//oxidoreductase activity, acting on NAD(P)H, heme protein as acceptor;GO:0016651//oxidoreductase activity, acting on NAD(P)H;GO:0016491//oxidoreductase activity;GO:0003824//catalytic activity;	sulfite reductase (NADPH), putative (CNG03990)
3254934	118.89	43.763	-1.43661	K19898//alpha-agglutinin;K19898//alpha-agglutinin		conserved hypothetical protein (CNL06520)
3256571	1499.33	560.963	-1.41917	K21456//glutathione synthase [EC:6.3.2.3]+ko01100//Metabolic pathways+ko00270//Cysteine and methionine metabolism+ko00480//Glutathione metabolism		conserved hypothetical protein (CNC06180)
3253984	51.773	19.53	-1.40707			conserved hypothetical protein (CNA05710)
3257526	554.98	209.696	-1.40475		GO:0071704//organic substance metabolic process;GO:0044238//primary metabolic process;GO:0006629//lipid metabolic process;GO:0008152//metabolic process;GO:0003824//catalytic activity;GO:0042578//phosphoric ester hydrolase activity;GO:0016788//hydrolase activity, acting on ester bonds;GO:0016787//hydrolase activity;GO:0008081//phosphoric diester hydrolase activity;	conserved hypothetical protein (CNE02700)
3259637	128.433	49.503	-1.37599	K00958//sulfate adenylyltransferase [EC:2.7.7.4]+ko00920//Sulfur metabolism+ko00230//Purine metabolism+ko01100//Metabolic pathways+ko01130//Biosynthesis of antibiotics+ko00450//Selenocompound metabolism+ko00261//Monobactam biosynthesis	GO:0019379//sulfate assimilation, phosphoadenylyl sulfate reduction by phosphoadenylyl-sulfate reductase (thioredoxin);GO:0006520//cellular amino acid metabolic process;GO:1901605//alpha-amino acid metabolic process;GO:0009058//biosynthetic process;GO:0009067//aspartate family amino acid biosynthetic process;GO:1901607//alpha-amino acid biosynthetic process;GO:0006082//organic acid metabolic proc…	phosphoadenosine-phosphosulfate synthase (PAPS) bifunctional enzyme, putative (CNI03560)
3255687	182.56	71.793	-1.35652	K15176//RNA polymerase-associated protein CTR9;K13523//lysophosphatidic acid acyltransferase / lysophosphatidylinositol acyltransferase [EC:2.3.1.51 2.3.1.-]+ko01100//Metabolic pathways+ko01110//Biosynthesis of secondary metabolites+ko00564//Glycerophospholipid metabolism+ko00561//Glycerolipid metabolism;K13513//lysocardiolipin and lysophospholipid acyltransferase [EC:2.3.1.- 2.3.1.51]+ko01100//M…	GO:0008152//metabolic process;GO:0044425//membrane part;GO:0016021//integral component of membrane;GO:0031224//intrinsic component of membrane;GO:0016020//membrane;GO:0003824//catalytic activity;GO:0016746//transferase activity, transferring acyl groups;GO:0016740//transferase activity;	acyltransferase, putative (CNB02990)
3254875	58.833	23.06	-1.35197	K01556//kynureninase [EC:3.7.1.3]+ko00380//Tryptophan metabolism+ko01100//Metabolic pathways;K08157//MFS transporter, DHA1 family, multidrug resistance protein;K08158//MFS transporter, DHA1 family, multidrug resistance protein	GO:0055085//transmembrane transport;GO:0051179//localization;GO:0051234//establishment of localization;GO:0006810//transport;GO:0016021//integral component of membrane;GO:0031224//intrinsic component of membrane;GO:0044425//membrane part;GO:0016020//membrane;	conserved hypothetical protein (CNL04910)
3256630	637.146	252.963	-1.33369	K22020//mucin-19		conserved hypothetical protein (CNC00760)
3259184	114.93	45.8	-1.32878	K11244//cell wall integrity and stress response component+ko04011//MAPK signaling pathway - yeast+ko04139//Mitophagy - yeast;K01183//chitinase [EC:3.2.1.14]+ko00520//Amino sugar and nucleotide sugar metabolism+ko01100//Metabolic pathways;K11244//cell wall integrity and stress response component+ko04011//MAPK signaling pathway - yeast+ko04139//Mitophagy - yeast	GO:0016020//membrane;GO:0016021//integral component of membrane;GO:0044425//membrane part;GO:0031224//intrinsic component of membrane;	hypothetical protein (CNH01980)
3254299	31.73	12.693	-1.32256	K11245//mating pheromone-induced death protein 2+ko04011//MAPK signaling pathway - yeast;K01183//chitinase [EC:3.2.1.14]+ko00520//Amino sugar and nucleotide sugar metabolism+ko01100//Metabolic pathways;K19849//signaling mucin MSB2+ko04011//MAPK signaling pathway - yeast	GO:0006273//lagging strand elongation;GO:0046700//heterocycle catabolic process;GO:0008152//metabolic process;GO:0046483//heterocycle metabolic process;GO:0006259//DNA metabolic process;GO:0006139//nucleobase-containing compound metabolic process;GO:0043170//macromolecule metabolic process;GO:1901576//organic substance biosynthetic process;GO:0009056//catabolic process;GO:1901360//organic cyclic …	hypothetical protein (CNJ01860)
3255015	142.283	56.993	-1.32067	K00381//sulfite reductase (NADPH) hemoprotein beta-component [EC:1.8.1.2]+ko00920//Sulfur metabolism+ko01100//Metabolic pathways	GO:0006520//cellular amino acid metabolic process;GO:1901576//organic substance biosynthetic process;GO:1901566//organonitrogen compound biosynthetic process;GO:0009058//biosynthetic process;GO:0006807//nitrogen compound metabolic process;GO:0044283//small molecule biosynthetic process;GO:0019419//sulfate reduction;GO:0016053//organic acid biosynthetic process;GO:0046394//carboxylic acid biosynth…	sulfite reductase, putative (CNL05500)
3258468	34.463	13.933	-1.30702	K04409//p21-activated kinase 1 [EC:2.7.11.1]+ko04011//MAPK signaling pathway - yeast+ko04392//Hippo signaling pathway - multiple species	GO:0033674//positive regulation of kinase activity;GO:0001932//regulation of protein phosphorylation;GO:0051716//cellular response to stimulus;GO:0006796//phosphate-containing compound metabolic process;GO:0065007//biological regulation;GO:0006468//protein phosphorylation;GO:0065009//regulation of molecular function;GO:0031401//positive regulation of protein modification process;GO:0051338//regul…	conserved hypothetical protein (CNF00140)
3256866	43.023	17.426	-1.3047	K01078//acid phosphatase [EC:3.1.3.2]+ko00740//Riboflavin metabolism+ko01100//Metabolic pathways+ko00730//Thiamine metabolism;K01939//adenylosuccinate synthase [EC:6.3.4.4]+ko00250//Alanine, aspartate and glutamate metabolism+ko00230//Purine metabolism+ko01100//Metabolic pathways;K13336//peroxin-3+ko04146//Peroxisome	GO:0051179//localization;GO:0055085//transmembrane transport;GO:0051234//establishment of localization;GO:0006810//transport;GO:0016020//membrane;GO:0016021//integral component of membrane;GO:0031224//intrinsic component of membrane;GO:0044425//membrane part;	transporter, putative (CND04690)
3253950	517.08	209.603	-1.30333	K11244//cell wall integrity and stress response component+ko04011//MAPK signaling pathway - yeast+ko04139//Mitophagy - yeast	GO:0016021//integral component of membrane;GO:0044425//membrane part;GO:0016020//membrane;GO:0031224//intrinsic component of membrane;	hypothetical protein (CNA06460)
3256188	88.453	35.993	-1.29743	K08254//glucan endo-1,3-alpha-glucosidase [EC:3.2.1.59]	GO:0003824//catalytic activity;GO:0016787//hydrolase activity;	conserved hypothetical protein (CNC04670)
36393070	317.416	129.35	-1.29588	K09248//proline utilization trans-activator;K21632//white-opaque regulator 2	GO:0043227//membrane-bounded organelle;GO:0044464//cell part;GO:0005623//cell;GO:0005634//nucleus;GO:0043226//organelle;GO:0043229//intracellular organelle;GO:0043231//intracellular membrane-bounded organelle;GO:0044424//intracellular part;GO:0005622//intracellular;GO:0043169//cation binding;GO:0000981//RNA polymerase II transcription factor activity, sequence-specific DNA binding;GO:0046872//met…	hypothetical protein (CNJ02335)
3258014	37.22	15.17	-1.29498		GO:0016410//N-acyltransferase activity;GO:0003824//catalytic activity;GO:0016740//transferase activity;GO:0016747//transferase activity, transferring acyl groups other than amino-acyl groups;GO:0016746//transferase activity, transferring acyl groups;GO:0016407//acetyltransferase activity;GO:0008080//N-acetyltransferase activity;	expressed protein (CNE00540)
3253789	203.766	83.496	-1.28757			4-aminobutyrate aminotransferase, putative (CNA01830)
3259351	20.093	8.266	-1.28136	K05349//beta-glucosidase [EC:3.2.1.21]+ko01100//Metabolic pathways+ko00500//Starch and sucrose metabolism+ko01110//Biosynthesis of secondary metabolites+ko00460//Cyanoamino acid metabolism	GO:0006807//nitrogen compound metabolic process;GO:0097659//nucleic acid-templated transcription;GO:0090304//nucleic acid metabolic process;GO:0044271//cellular nitrogen compound biosynthetic process;GO:0044238//primary metabolic process;GO:0034654//nucleobase-containing compound biosynthetic process;GO:0006351//transcription, DNA-templated;GO:1901362//organic cyclic compound biosynthetic process…	expressed protein (CNH03110)
36393010	35.35	14.61	-1.27476	K10089//cation-dependent mannose-6-phosphate receptor+ko04145//Phagosome	GO:0005623//cell;GO:0031224//intrinsic component of membrane;GO:0005737//cytoplasm;GO:0016021//integral component of membrane;GO:0044425//membrane part;GO:0044464//cell part;GO:0044424//intracellular part;GO:0005622//intracellular;GO:0016020//membrane;GO:0005215//transporter activity;	hypothetical protein (CNH02735)
3258416	4.276	1.766	-1.27422			hypothetical protein (CNF04350)
3259162	814.67	339.773	-1.26213	K00326//cytochrome-b5 reductase [EC:1.6.2.2]+ko00520//Amino sugar and nucleotide sugar metabolism;K15728//phosphatidate phosphatase LPIN [EC:3.1.3.4]+ko01100//Metabolic pathways+ko01110//Biosynthesis of secondary metabolites+ko00564//Glycerophospholipid metabolism+ko00561//Glycerolipid metabolism	GO:0006694//steroid biosynthetic process;GO:0009058//biosynthetic process;GO:1901362//organic cyclic compound biosynthetic process;GO:0016126//sterol biosynthetic process;GO:0008610//lipid biosynthetic process;GO:0044238//primary metabolic process;GO:0016128//phytosteroid metabolic process;GO:1901360//organic cyclic compound metabolic process;GO:0006066//alcohol metabolic process;GO:1901576//orga…	cytochrome-b5 reductase, putative (CNH01240)
3255162	46.263	19.456	-1.25001	K19791//iron transport multicopper oxidase	GO:0033212//iron assimilation;GO:0006879//cellular iron ion homeostasis;GO:0033215//iron assimilation by reduction and transport;GO:0098655//cation transmembrane transport;GO:0051234//establishment of localization;GO:0006810//transport;GO:0098771//inorganic ion homeostasis;GO:0034220//ion transmembrane transport;GO:0006811//ion transport;GO:0030003//cellular cation homeostasis;GO:0065007//biologi…	acidic laccase, putative (CNM02420)
3255906	12.296	5.176	-1.24791	K08139//MFS transporter, SP family, sugar:H+ symporter+ko04113//Meiosis - yeast	GO:0044425//membrane part;GO:0031224//intrinsic component of membrane;GO:0016021//integral component of membrane;GO:0016020//membrane;	glucose transporter, putative (CNB02680)
3255567	3.04	1.28	-1.24765			conserved hypothetical protein (CNB02520)
36392702	6.26	2.646	-1.24136		GO:0006139//nucleobase-containing compound metabolic process;GO:1903578//regulation of ATP metabolic process;GO:0044260//cellular macromolecule metabolic process;GO:0009987//cellular process;GO:0043467//regulation of generation of precursor metabolites and energy;GO:0044237//cellular metabolic process;GO:1903508//positive regulation of nucleic acid-templated transcription;GO:0019219//regulation o…	hypothetical protein (CNA06555)
3253908	299.02	126.97	-1.23647	K08197//MFS transporter, SIT family, siderophore-iron:H+ symporter	GO:0006810//transport;GO:0051234//establishment of localization;GO:0055085//transmembrane transport;GO:0051179//localization;GO:0005887//integral component of plasma membrane;GO:0044464//cell part;GO:0031226//intrinsic component of plasma membrane;GO:0005623//cell;GO:0044425//membrane part;GO:0016021//integral component of membrane;GO:0005886//plasma membrane;GO:0031224//intrinsic component of me…	siderochrome-iron (ferrioxamine) uptake transporter, putative (CNA07920)
3253583	1228.67	525.433	-1.22629	K08738//cytochrome c	GO:0017144//drug metabolic process;GO:0006122//mitochondrial electron transport, ubiquinol to cytochrome c;GO:0019693//ribose phosphate metabolic process;GO:0006807//nitrogen compound metabolic process;GO:0009141//nucleoside triphosphate metabolic process;GO:0042775//mitochondrial ATP synthesis coupled electron transport;GO:0072521//purine-containing compound metabolic process;GO:0022900//electro…	electron carrier, putative (CNA06950)
36392862	6.12	2.626	-1.22063		GO:0016021//integral component of membrane;GO:0044425//membrane part;GO:0031224//intrinsic component of membrane;GO:0016020//membrane;	hypothetical protein (CNE02025)
3257805	65.24	28.21	-1.21014		GO:0016021//integral component of membrane;GO:0016020//membrane;GO:0044425//membrane part;GO:0031224//intrinsic component of membrane;	expressed protein (CNE03810)
3253321	580.813	252.596	-1.20252	K08158//MFS transporter, DHA1 family, multidrug resistance protein	GO:0051234//establishment of localization;GO:0051179//localization;GO:0006810//transport;GO:0055085//transmembrane transport;GO:0016020//membrane;GO:0016021//integral component of membrane;GO:0044425//membrane part;GO:0031224//intrinsic component of membrane;	membrane transport protein, putative (CNA05220)
3255154	49.22	21.57	-1.19153	K01443//N-acetylglucosamine-6-phosphate deacetylase [EC:3.5.1.25]+ko00520//Amino sugar and nucleotide sugar metabolism+ko01130//Biosynthesis of antibiotics;K01443//N-acetylglucosamine-6-phosphate deacetylase [EC:3.5.1.25]+ko00520//Amino sugar and nucleotide sugar metabolism+ko01130//Biosynthesis of antibiotics	GO:1901071//glucosamine-containing compound metabolic process;GO:0006044//N-acetylglucosamine metabolic process;GO:0008152//metabolic process;GO:0009056//catabolic process;GO:1901135//carbohydrate derivative metabolic process;GO:0046348//amino sugar catabolic process;GO:0006040//amino sugar metabolic process;GO:1901072//glucosamine-containing compound catabolic process;GO:1901136//carbohydrate de…	conserved hypothetical protein (CNM01890)
3258012	4.013	1.763	-1.18687			expressed protein (CNE01500)
36392955	251.99	110.72	-1.18652	K01183//chitinase [EC:3.2.1.14]+ko00520//Amino sugar and nucleotide sugar metabolism+ko01100//Metabolic pathways		hypothetical protein (CNG03655)
3255211	140.973	63.01	-1.16235	K07243//high-affinity iron transporter	GO:0016020//membrane;GO:0032991//macromolecular complex;GO:0043234//protein complex;GO:1902494//catalytic complex;GO:0031224//intrinsic component of membrane;GO:0044459//plasma membrane part;GO:1990204//oxidoreductase complex;GO:0033573//high-affinity iron permease complex;GO:0098797//plasma membrane protein complex;GO:0098796//membrane protein complex;GO:1902495//transmembrane transporter comple…	conserved hypothetical protein (CNM02430)
3254293	128.073	57.27	-1.16159			conserved hypothetical protein (CNJ01160)
3258063	99.833	44.633	-1.16158	K00128//aldehyde dehydrogenase (NAD+) [EC:1.2.1.3]+ko00410//beta-Alanine metabolism+ko00310//Lysine degradation+ko00010//Glycolysis / Gluconeogenesis+ko00380//Tryptophan metabolism+ko00330//Arginine and proline metabolism+ko00280//Valine, leucine and isoleucine degradation+ko01100//Metabolic pathways+ko01130//Biosynthesis of antibiotics+ko00053//Ascorbate and aldarate metabolism+ko00340//Histidin…	GO:0016491//oxidoreductase activity;GO:0003824//catalytic activity;	aldehyde dehydrogenase (alddh), putative (CNF03900)
3258097	112.653	50.57	-1.15627	K02935//large subunit ribosomal protein L7/L12+ko03010//Ribosome	GO:0006412//translation;GO:0071704//organic substance metabolic process;GO:0009059//macromolecule biosynthetic process;GO:0034641//cellular nitrogen compound metabolic process;GO:0006518//peptide metabolic process;GO:0044249//cellular biosynthetic process;GO:0008152//metabolic process;GO:0034645//cellular macromolecule biosynthetic process;GO:0043170//macromolecule metabolic process;GO:0009058//b…	mitochondrion protein, putative (CNF00040)
3253605	99.083	44.606	-1.15154	K05351//D-xylulose reductase [EC:1.1.1.9]+ko01100//Metabolic pathways+ko00040//Pentose and glucuronate interconversions;K00008//L-iditol 2-dehydrogenase [EC:1.1.1.14]+ko01100//Metabolic pathways+ko00040//Pentose and glucuronate interconversions+ko00051//Fructose and mannose metabolism	GO:0043167//ion binding;GO:0046914//transition metal ion binding;GO:0046872//metal ion binding;GO:0043169//cation binding;GO:0003824//catalytic activity;GO:0016491//oxidoreductase activity;GO:0005488//binding;GO:0008270//zinc ion binding;	sorbitol dehydrogenase, putative (CNA02580)
3255482	2050.97	929.013	-1.14337	K01535//H+-transporting ATPase [EC:3.6.3.6]+ko00190//Oxidative phosphorylation	GO:0006164//purine nucleotide biosynthetic process;GO:0009206//purine ribonucleoside triphosphate biosynthetic process;GO:0009142//nucleoside triphosphate biosynthetic process;GO:1901137//carbohydrate derivative biosynthetic process;GO:0018130//heterocycle biosynthetic process;GO:1901360//organic cyclic compound metabolic process;GO:0008152//metabolic process;GO:0006807//nitrogen compound metabol…	plasma membrane H(+)-ATPase 1 (CNN01260)
3253742	229.87	104.216	-1.14167		GO:0051179//localization;GO:0051234//establishment of localization;GO:0006810//transport;GO:0031224//intrinsic component of membrane;GO:0005886//plasma membrane;GO:0016020//membrane;GO:0044464//cell part;GO:0071944//cell periphery;GO:0005623//cell;GO:0044425//membrane part;GO:0016021//integral component of membrane;	integral to plasma membrane protein, putative (CNA00640)
3254678	11.213	5.086	-1.14131			hypothetical protein (CNK02790)
3256063	87.316	39.603	-1.1411	K19898//alpha-agglutinin	GO:0044425//membrane part;GO:0031224//intrinsic component of membrane;GO:0016021//integral component of membrane;GO:0016020//membrane;	hypothetical protein (CNB03480)
3256330	4085.12	1900.34	-1.10485			expressed protein (CNC02400)
3259048	51.06	23.79	-1.10178	K21544//C2H2 transcription facotor;K21544//C2H2 transcription facotor	GO:0003676//nucleic acid binding;GO:0005488//binding;GO:1901363//heterocyclic compound binding;GO:0097159//organic cyclic compound binding;	RNA polymerase II transcription factor, putative (CNH00870)
3259043	9.87	4.606	-1.09975	K11244//cell wall integrity and stress response component+ko04011//MAPK signaling pathway - yeast+ko04139//Mitophagy - yeast		conserved hypothetical protein (CNH03220)
3254474	103.85	48.513	-1.09879	K22020//mucin-19		hypothetical protein (CNK00320)
3258930	46.686	22.093	-1.08026	K00252//glutaryl-CoA dehydrogenase [EC:1.3.8.6]+ko00310//Lysine degradation+ko00380//Tryptophan metabolism+ko01100//Metabolic pathways+ko01130//Biosynthesis of antibiotics+ko00071//Fatty acid degradation	GO:0003824//catalytic activity;GO:0050662//coenzyme binding;GO:0000166//nucleotide binding;GO:0016627//oxidoreductase activity, acting on the CH-CH group of donors;GO:1901363//heterocyclic compound binding;GO:0050660//flavin adenine dinucleotide binding;GO:0043168//anion binding;GO:0036094//small molecule binding;GO:0043167//ion binding;GO:0048037//cofactor binding;GO:0097159//organic cyclic comp…	Glutaryl-CoA dehydrogenase, mitochondrial precursor, putative (CNG03020)
3255681	1238.64	591.566	-1.06676	K01810//glucose-6-phosphate isomerase [EC:5.3.1.9]+ko00010//Glycolysis / Gluconeogenesis+ko00030//Pentose phosphate pathway+ko00520//Amino sugar and nucleotide sugar metabolism+ko01100//Metabolic pathways+ko01130//Biosynthesis of antibiotics+ko00500//Starch and sucrose metabolism+ko01110//Biosynthesis of secondary metabolites+ko01200//Carbon metabolism	GO:1901576//organic substance biosynthetic process;GO:0006725//cellular aromatic compound metabolic process;GO:0006094//gluconeogenesis;GO:0044237//cellular metabolic process;GO:0019362//pyridine nucleotide metabolic process;GO:1901135//carbohydrate derivative metabolic process;GO:1901575//organic substance catabolic process;GO:0055086//nucleobase-containing small molecule metabolic process;GO:00…	glucose-6-phosphate isomerase, putative (CNB04050)
3256656	110.483	52.833	-1.06476	K00002//alcohol dehydrogenase (NADP+) [EC:1.1.1.2]+ko00010//Glycolysis / Gluconeogenesis+ko01100//Metabolic pathways+ko00040//Pentose and glucuronate interconversions+ko01130//Biosynthesis of antibiotics+ko01110//Biosynthesis of secondary metabolites+ko00561//Glycerolipid metabolism	GO:0046872//metal ion binding;GO:0003824//catalytic activity;GO:0016491//oxidoreductase activity;GO:0008270//zinc ion binding;GO:0046914//transition metal ion binding;GO:0005488//binding;GO:0043169//cation binding;GO:0043167//ion binding;	zinc-type alcohol dehydrogenase, putative (CNC05140)
3258925	134.443	64.563	-1.05875	K11244//cell wall integrity and stress response component+ko04011//MAPK signaling pathway - yeast+ko04139//Mitophagy - yeast;K01183//chitinase [EC:3.2.1.14]+ko00520//Amino sugar and nucleotide sugar metabolism+ko01100//Metabolic pathways	GO:0016020//membrane;GO:0044425//membrane part;GO:0016021//integral component of membrane;GO:0031224//intrinsic component of membrane;	hypothetical protein (CNG02510)
3258669	45.93	22.153	-1.05208	K11422//histone-lysine N-methyltransferase SETD1 [EC:2.1.1.43]+ko00310//Lysine degradation;K05740//diaphanous 1+ko04933//AGE-RAGE signaling pathway in diabetic complications;K14005//protein transport protein SEC31+ko04141//Protein processing in endoplasmic reticulum;K19475//WAS/WASL-interacting protein+ko04144//Endocytosis	GO:0005623//cell;GO:0043226//organelle;GO:0043231//intracellular membrane-bounded organelle;GO:0043227//membrane-bounded organelle;GO:0043229//intracellular organelle;GO:0044464//cell part;GO:0005622//intracellular;GO:0044424//intracellular part;GO:0005634//nucleus;GO:0008270//zinc ion binding;GO:0043167//ion binding;GO:0140110//transcription regulator activity;GO:0043169//cation binding;GO:00469…	hypothetical protein (CNG03900)
3256241	45.84	22.133	-1.05142	K08197//MFS transporter, SIT family, siderophore-iron:H+ symporter	GO:0051179//localization;GO:0006810//transport;GO:0055085//transmembrane transport;GO:0051234//establishment of localization;GO:0044459//plasma membrane part;GO:0005886//plasma membrane;GO:0044425//membrane part;GO:0005623//cell;GO:0016021//integral component of membrane;GO:0071944//cell periphery;GO:0031226//intrinsic component of plasma membrane;GO:0016020//membrane;GO:0031224//intrinsic compon…	conserved hypothetical protein (CNC04510)
3255281	575.66	279.74	-1.04179	K00849//galactokinase [EC:2.7.1.6]+ko00520//Amino sugar and nucleotide sugar metabolism+ko01100//Metabolic pathways+ko00052//Galactose metabolism	GO:0044281//small molecule metabolic process;GO:0008152//metabolic process;GO:0006012//galactose metabolic process;GO:0005975//carbohydrate metabolic process;GO:0071704//organic substance metabolic process;GO:0044238//primary metabolic process;GO:0019318//hexose metabolic process;GO:0005996//monosaccharide metabolic process;GO:0005622//intracellular;GO:0044464//cell part;GO:0005623//cell;GO:00057…	galactokinase, putative (CNM00610)
3254488	13.683	6.656	-1.04064	K08158//MFS transporter, DHA1 family, multidrug resistance protein;K08157//MFS transporter, DHA1 family, multidrug resistance protein	GO:0051234//establishment of localization;GO:0051179//localization;GO:0055085//transmembrane transport;GO:0006810//transport;GO:0016021//integral component of membrane;GO:0016020//membrane;GO:0031224//intrinsic component of membrane;GO:0044425//membrane part;	hypothetical protein (CNK00540)
3258349	462.476	225.946	-1.03409			cell wall organization and biogenesis-related protein, putative (CNF03500)
3257413	1191.71	578.546	-1.03262	K10256//omega-6 fatty acid desaturase / acyl-lipid omega-6 desaturase (Delta-12 desaturase) [EC:1.14.19.6 1.14.19.22]+ko01040//Biosynthesis of unsaturated fatty acids+ko01212//Fatty acid metabolism;K10256//omega-6 fatty acid desaturase / acyl-lipid omega-6 desaturase (Delta-12 desaturase) [EC:1.14.19.6 1.14.19.22]+ko01040//Biosynthesis of unsaturated fatty acids+ko01212//Fatty acid metabolism	GO:0071704//organic substance metabolic process;GO:0008152//metabolic process;GO:0044238//primary metabolic process;GO:0006629//lipid metabolic process;GO:0031224//intrinsic component of membrane;GO:0044425//membrane part;GO:0016021//integral component of membrane;GO:0016020//membrane;	Delta-12 fatty acid desaturase, putative (CND02750)
3254998	528.6	259.07	-1.02936	K01580//glutamate decarboxylase [EC:4.1.1.15]+ko00410//beta-Alanine metabolism+ko00250//Alanine, aspartate and glutamate metabolism+ko00430//Taurine and hypotaurine metabolism+ko01100//Metabolic pathways+ko00650//Butanoate metabolism+ko01110//Biosynthesis of secondary metabolites	GO:0009064//glutamine family amino acid metabolic process;GO:0019752//carboxylic acid metabolic process;GO:1901564//organonitrogen compound metabolic process;GO:0044238//primary metabolic process;GO:0009987//cellular process;GO:0043648//dicarboxylic acid metabolic process;GO:0044237//cellular metabolic process;GO:0006520//cellular amino acid metabolic process;GO:1901605//alpha-amino acid metaboli…	glutamate decarboxylase, putative (CNL03700)
3259079	528.6	259.07	-1.02936	K01580//glutamate decarboxylase [EC:4.1.1.15]+ko00410//beta-Alanine metabolism+ko00250//Alanine, aspartate and glutamate metabolism+ko00430//Taurine and hypotaurine metabolism+ko01100//Metabolic pathways+ko00650//Butanoate metabolism+ko01110//Biosynthesis of secondary metabolites	GO:0006082//organic acid metabolic process;GO:0044238//primary metabolic process;GO:0043648//dicarboxylic acid metabolic process;GO:0006807//nitrogen compound metabolic process;GO:0009064//glutamine family amino acid metabolic process;GO:0009987//cellular process;GO:0044237//cellular metabolic process;GO:0006520//cellular amino acid metabolic process;GO:1901605//alpha-amino acid metabolic process…	glutamate decarboxylase, putative (CNH03700)
3259377	598.92	294.006	-1.02706	K01759//lactoylglutathione lyase [EC:4.4.1.5]+ko00620//Pyruvate metabolism		lactoylglutathione lyase, putative (CNI03610)
3258073	19.503	9.583	-1.02629	K00784//ribonuclease Z [EC:3.1.26.11]+ko03013//RNA transport	GO:0044238//primary metabolic process;GO:0000959//mitochondrial RNA metabolic process;GO:0090305//nucleic acid phosphodiester bond hydrolysis;GO:0008033//tRNA processing;GO:0031123//RNA 3'-end processing;GO:0034470//ncRNA processing;GO:0009987//cellular process;GO:0046483//heterocycle metabolic process;GO:0006807//nitrogen compound metabolic process;GO:0006139//nucleobase-containing compound meta…	3' tRNA processing endoribonuclease, putative (CNF00100)
3255290	192.683	94.93	-1.02192	K01784//UDP-glucose 4-epimerase [EC:5.1.3.2]+ko00520//Amino sugar and nucleotide sugar metabolism+ko01100//Metabolic pathways+ko00052//Galactose metabolism	GO:0019318//hexose metabolic process;GO:0008152//metabolic process;GO:0005975//carbohydrate metabolic process;GO:0044281//small molecule metabolic process;GO:0005996//monosaccharide metabolic process;GO:0006012//galactose metabolic process;GO:0044238//primary metabolic process;GO:0071704//organic substance metabolic process;GO:0016854//racemase and epimerase activity;GO:0003978//UDP-glucose 4-epi…	galactose metabolism-related protein, putative (CNM00600)
3254976	177.486	87.603	-1.0193	K01027//3-oxoacid CoA-transferase [EC:2.8.3.5]+ko00280//Valine, leucine and isoleucine degradation+ko00650//Butanoate metabolism+ko00072//Synthesis and degradation of ketone bodies	GO:0017144//drug metabolic process;GO:1901575//organic substance catabolic process;GO:0009987//cellular process;GO:0044282//small molecule catabolic process;GO:0071704//organic substance metabolic process;GO:0008152//metabolic process;GO:0009056//catabolic process;GO:0044248//cellular catabolic process;GO:0044281//small molecule metabolic process;GO:0042737//drug catabolic process;GO:0044237//cel…	Succinyl-CoA:3-ketoacid-coenzyme A transferase, putative (CNL05860)
3259454	898.276	445.97	-1.01089	K22020//mucin-19	GO:0006725//cellular aromatic compound metabolic process;GO:0070887//cellular response to chemical stimulus;GO:0006950//response to stress;GO:0006281//DNA repair;GO:1901360//organic cyclic compound metabolic process;GO:0044238//primary metabolic process;GO:0009987//cellular process;GO:0034641//cellular nitrogen compound metabolic process;GO:0042221//response to chemical;GO:0050896//response to st…	expressed protein (CNI00990)
3254146	820.06	407.286	-1.01059			expressed protein (CNJ00270)
3257104	6.126	12.26	1.00041			hypothetical protein (CND04130)
3257297	5.81	11.623	1.00057		GO:0016021//integral component of membrane;GO:0044425//membrane part;GO:0016020//membrane;GO:0031224//intrinsic component of membrane;	expressed protein (CND00290)
3254090	8.43	16.876	1.00067	K01078//acid phosphatase [EC:3.1.3.2]+ko00740//Riboflavin metabolism+ko01100//Metabolic pathways+ko00730//Thiamine metabolism;K11369//retrograde regulation protein 2;K03448//MFS transporter, ACS family, pantothenate transporter	GO:0006810//transport;GO:0051234//establishment of localization;GO:0051179//localization;GO:0055085//transmembrane transport;GO:0031224//intrinsic component of membrane;GO:0044425//membrane part;GO:0016021//integral component of membrane;GO:0016020//membrane;	MFS transporter, putative (CNJ02590)
3255099	14.036	28.126	1.00234		GO:0044425//membrane part;GO:0016020//membrane;GO:0016021//integral component of membrane;GO:0031224//intrinsic component of membrane;GO:0022857//transmembrane transporter activity;GO:0015318//inorganic molecular entity transmembrane transporter activity;GO:0008509//anion transmembrane transporter activity;GO:0005215//transporter activity;GO:0015556//C4-dicarboxylate transmembrane transporter act…	conserved hypothetical protein (CNM00310)
3259205	7.54	15.116	1.00242	K11976//E3 ubiquitin-protein ligase RNF216 [EC:2.3.2.31]	GO:0003824//catalytic activity;GO:0016491//oxidoreductase activity;	conserved hypothetical protein (CNH01350)
3254029	20.39	40.873	1.00275	K20299//vacuolar protein sorting-associated protein 53		conserved hypothetical protein (CNA03350)
3254892	33.413	67.003	1.00346			hypothetical protein (CNL05530)
3254572	14.116	28.323	1.00377	K00916//CTD kinase subunit alpha [EC:2.7.11.22 2.7.11.23];K12411//homeobox protein YOX1/YHP1	GO:0043227//membrane-bounded organelle;GO:0005634//nucleus;GO:0043229//intracellular organelle;GO:0005623//cell;GO:0005622//intracellular;GO:0043231//intracellular membrane-bounded organelle;GO:0044464//cell part;GO:0044424//intracellular part;GO:0043226//organelle;GO:1901363//heterocyclic compound binding;GO:0003676//nucleic acid binding;GO:0005488//binding;GO:0003677//DNA binding;GO:0097159//or…	hypothetical protein (CNK01980)
3257751	1.07	2.156	1.00548			hypothetical protein (CNE03680)
3257285	60.88	122.286	1.00593	K03861//phosphatidylinositol glycan, class P+ko01100//Metabolic pathways+ko00563//Glycosylphosphatidylinositol (GPI)-anchor biosynthesis	GO:0043226//organelle;GO:0031224//intrinsic component of membrane;GO:0005623//cell;GO:1902494//catalytic complex;GO:0098827//endoplasmic reticulum subcompartment;GO:0044422//organelle part;GO:0044425//membrane part;GO:0031984//organelle subcompartment;GO:0000506//glycosylphosphatidylinositol-N-acetylglucosaminyltransferase (GPI-GnT) complex;GO:0044424//intracellular part;GO:0012505//endomembrane …	hypothetical protein (CND04980)
3259749	37.873	76.126	1.0066	K18097//glycerol 2-dehydrogenase (NADP+) [EC:1.1.1.156]+ko01100//Metabolic pathways+ko00561//Glycerolipid metabolism	GO:0003824//catalytic activity;GO:0016491//oxidoreductase activity;	oxidoreductase, putative (CNI01340)
3259259	5.143	10.346	1.00682	K14692//solute carrier family 30 (zinc transporter), member 5/7	GO:0016021//integral component of membrane;GO:0044425//membrane part;GO:0016020//membrane;GO:0031224//intrinsic component of membrane;GO:0008324//cation transmembrane transporter activity;GO:0022857//transmembrane transporter activity;GO:0005215//transporter activity;GO:0015075//ion transmembrane transporter activity;	cation:cation antiporter, putative (CNH00620)
3258108	14.406	28.986	1.00773	K03355//anaphase-promoting complex subunit 8+ko04120//Ubiquitin mediated proteolysis+ko04113//Meiosis - yeast+ko04111//Cell cycle - yeast;K20047//actin cytoskeleton-regulatory complex protein PAN1;K11361//transcription factor SPT20		hypothetical protein (CNF01600)
3255637	19.38	38.98	1.00781	K22684//metacaspase-1 [EC:3.4.22.-]	GO:0016020//membrane;GO:0031224//intrinsic component of membrane;GO:0044425//membrane part;GO:0016021//integral component of membrane;	caspase, putative (CNB00130)
36392714	8.33	16.766	1.00822			hypothetical protein (CNA08115)
3254068	10.476	21.09	1.00857	K11267//sister chromatid cohesion protein PDS5	GO:0009987//cellular process;GO:0007062//sister chromatid cohesion;GO:0006807//nitrogen compound metabolic process;GO:0051716//cellular response to stimulus;GO:0046483//heterocycle metabolic process;GO:0007049//cell cycle;GO:0044237//cellular metabolic process;GO:0006281//DNA repair;GO:0033554//cellular response to stress;GO:0000819//sister chromatid segregation;GO:0006974//cellular response to D…	conserved hypothetical protein (CNJ00860)
36393138	1.373	2.76	1.00897		GO:0055085//transmembrane transport;GO:0006810//transport;GO:0051179//localization;GO:0051234//establishment of localization;GO:0044425//membrane part;GO:0016021//integral component of membrane;GO:0031224//intrinsic component of membrane;GO:0016020//membrane;	hypothetical protein (CNL06415)
3258551	4.66	9.383	1.00977	K03114//mitosis inhibitor protein kinase SWE1 [EC:2.7.11.1]+ko04011//MAPK signaling pathway - yeast+ko04113//Meiosis - yeast+ko04111//Cell cycle - yeast	GO:1901265//nucleoside phosphate binding;GO:0008144//drug binding;GO:1901363//heterocyclic compound binding;GO:0016773//phosphotransferase activity, alcohol group as acceptor;GO:0003824//catalytic activity;GO:0016301//kinase activity;GO:0016740//transferase activity;GO:0035639//purine ribonucleoside triphosphate binding;GO:0000166//nucleotide binding;GO:0043168//anion binding;GO:0032559//adenyl r…	MYT1 kinase, putative (CNG03960)
3259495	9.69	19.523	1.00993	K11858//ubiquitin carboxyl-terminal hydrolase 48 [EC:3.4.19.12]	GO:0044267//cellular protein metabolic process;GO:0006807//nitrogen compound metabolic process;GO:0044257//cellular protein catabolic process;GO:0044238//primary metabolic process;GO:0044265//cellular macromolecule catabolic process;GO:0043170//macromolecule metabolic process;GO:0009057//macromolecule catabolic process;GO:0019941//modification-dependent protein catabolic process;GO:0030163//prote…	conserved hypothetical protein (CNI00640)
3257209	6.993	14.09	1.01014	K08994//ion channel-forming bestrophin family protein	GO:0044425//membrane part;GO:0031224//intrinsic component of membrane;GO:0016020//membrane;GO:0016021//integral component of membrane;	conserved hypothetical protein (CND04190)
3253779	10.253	20.666	1.01052		GO:0030473//nuclear migration along microtubule;GO:0045839//negative regulation of mitotic nuclear division;GO:0007018//microtubule-based movement;GO:0000075//cell cycle checkpoint;GO:0009987//cellular process;GO:0051293//establishment of spindle localization;GO:1903047//mitotic cell cycle process;GO:0007346//regulation of mitotic cell cycle;GO:0051640//organelle localization;GO:0006996//organell…	conserved hypothetical protein (CNA05560)
3256065	7.863	15.853	1.011		GO:0017137//Rab GTPase binding;GO:0098772//molecular function regulator;GO:0031267//small GTPase binding;GO:0005088//Ras guanyl-nucleotide exchange factor activity;GO:0051020//GTPase binding;GO:0005488//binding;GO:0005085//guanyl-nucleotide exchange factor activity;GO:0017112//Rab guanyl-nucleotide exchange factor activity;GO:0019899//enzyme binding;GO:0005515//protein binding;GO:0017016//Ras GTP…	conserved hypothetical protein (CNB04760)
3258297	16.226	32.733	1.01212	K10418//dynein light chain LC8-type		hypothetical protein (CNF01970)
3257501	154.573	311.916	1.01231			hypothetical protein (CNE04940)
3256865	7.746	15.636	1.01269			conserved hypothetical protein (CND02580)
3259791	1.43	2.883	1.01355	K22020//mucin-19	GO:0005975//carbohydrate metabolic process;GO:0008152//metabolic process;GO:0044238//primary metabolic process;GO:0071704//organic substance metabolic process;GO:0016787//hydrolase activity;GO:0003824//catalytic activity;GO:0016798//hydrolase activity, acting on glycosyl bonds;GO:0004553//hydrolase activity, hydrolyzing O-glycosyl compounds;	hypothetical protein (CNI00290)
3257095	39.49	79.776	1.01387			hypothetical protein (CND05280)
3253732	9.996	20.213	1.01526		GO:0031224//intrinsic component of membrane;GO:0016020//membrane;GO:0016021//integral component of membrane;GO:0044425//membrane part;	expressed protein (CNA00420)
3253837	6.73	13.616	1.01653	K00015//glyoxylate reductase [EC:1.1.1.26]+ko01100//Metabolic pathways+ko01110//Biosynthesis of secondary metabolites+ko00630//Glyoxylate and dicarboxylate metabolism	GO:0044464//cell part;GO:0005737//cytoplasm;GO:0044444//cytoplasmic part;GO:0043231//intracellular membrane-bounded organelle;GO:0005622//intracellular;GO:0005634//nucleus;GO:0043226//organelle;GO:0043227//membrane-bounded organelle;GO:0005829//cytosol;GO:0044424//intracellular part;GO:0005623//cell;GO:0043229//intracellular organelle;GO:0000988//transcription factor activity, protein binding;GO:…	2-hydroxyacid dehydrogenase, putative (CNA08130)
3258283	22.5	45.533	1.01685	K09022//2-iminobutanoate/2-iminopropanoate deaminase [EC:3.5.99.10]		Brt1, putative (CNF01480)
3254209	86.816	175.853	1.01732			expressed protein (CNJ03180)
3257537	33.196	67.233	1.01761	K19730//autophagy-related protein 101+ko04136//Autophagy - other	GO:0044425//membrane part;GO:0016020//membrane;GO:0016021//integral component of membrane;GO:0031224//intrinsic component of membrane;	expressed protein (CNE03120)
3258026	8.403	17.033	1.01776	K19849//signaling mucin MSB2+ko04011//MAPK signaling pathway - yeast;K11236//cell division control protein 24+ko04011//MAPK signaling pathway - yeast		conserved hypothetical protein (CNF00230)
36392927	4.336	8.79	1.01847		GO:1901360//organic cyclic compound metabolic process;GO:0016070//RNA metabolic process;GO:0034470//ncRNA processing;GO:0034660//ncRNA metabolic process;GO:0090304//nucleic acid metabolic process;GO:0043170//macromolecule metabolic process;GO:0006396//RNA processing;GO:0071704//organic substance metabolic process;GO:0044237//cellular metabolic process;GO:0044238//primary metabolic process;GO:0009…	hypothetical protein (CNG01105)
3257968	11.156	22.62	1.01865			expressed protein (CNE02350)
3256557	15.816	32.066	1.01884	K01130//arylsulfatase [EC:3.1.6.1]+ko00600//Sphingolipid metabolism;K01178//glucoamylase [EC:3.2.1.3]+ko01100//Metabolic pathways+ko00500//Starch and sucrose metabolism	GO:0071704//organic substance metabolic process;GO:1901360//organic cyclic compound metabolic process;GO:0008152//metabolic process;GO:1901615//organic hydroxy compound metabolic process;GO:0009987//cellular process;GO:0044237//cellular metabolic process;GO:0018958//phenol-containing compound metabolic process;GO:0006725//cellular aromatic compound metabolic process;GO:0003824//catalytic activity…	Arylsulfatase precursor, putative (CNC06820)
3258529	6.446	13.09	1.02076	K00698//chitin synthase [EC:2.4.1.16]+ko00520//Amino sugar and nucleotide sugar metabolism	GO:1901564//organonitrogen compound metabolic process;GO:0006030//chitin metabolic process;GO:0006031//chitin biosynthetic process;GO:0033692//cellular polysaccharide biosynthetic process;GO:0006807//nitrogen compound metabolic process;GO:0010383//cell wall polysaccharide metabolic process;GO:0034637//cellular carbohydrate biosynthetic process;GO:0044237//cellular metabolic process;GO:0043170//ma…	chitin synthase 1, putative (CNG04660)
3255781	14.953	30.356	1.02109	K20804//E3 ubiquitin-protein ligase RNF34 [EC:2.3.2.31];K05747//Wiskott-Aldrich syndrome protein+ko04144//Endocytosis	GO:0005488//binding;GO:0043167//ion binding;GO:0046872//metal ion binding;GO:0043169//cation binding;	hypothetical protein (CNB01100)
36392914	5.423	11.006	1.02114		GO:0005622//intracellular;GO:0005623//cell;GO:0044464//cell part;GO:0004197//cysteine-type endopeptidase activity;GO:0004198//calcium-dependent cysteine-type endopeptidase activity;GO:0070011//peptidase activity, acting on L-amino acid peptides;GO:0016787//hydrolase activity;GO:0008234//cysteine-type peptidase activity;GO:0003824//catalytic activity;GO:0004175//endopeptidase activity;GO:0140096//…	hypothetical protein (CNF03425)
36393004	2.496	5.066	1.02146			hypothetical protein (CNH02275)
3255420	9.876	20.066	1.02207	K08712//ATP-binding cassette, subfamily G (WHITE), member 2, SNQ2+ko02010//ABC transporters	GO:0005886//plasma membrane;GO:0044425//membrane part;GO:0044464//cell part;GO:0071944//cell periphery;GO:0005623//cell;GO:0016020//membrane;GO:0016021//integral component of membrane;GO:0031224//intrinsic component of membrane;GO:0003824//catalytic activity;GO:0015399//primary active transmembrane transporter activity;GO:0005524//ATP binding;GO:0097159//organic cyclic compound binding;GO:0016817…	ABC transporter PMR5, putative (CNN00680)
3255477	6.53	13.28	1.0231	K11271//sister chromatid cohesion protein DCC1	GO:0051171//regulation of nitrogen compound metabolic process;GO:0010556//regulation of macromolecule biosynthetic process;GO:1903047//mitotic cell cycle process;GO:0080090//regulation of primary metabolic process;GO:0031326//regulation of cellular biosynthetic process;GO:0140014//mitotic nuclear division;GO:0000280//nuclear division;GO:0060255//regulation of macromolecule metabolic process;GO:00…	expressed protein (CNN01340)
3253896	13.993	28.463	1.02362		GO:0033036//macromolecule localization;GO:0043085//positive regulation of catalytic activity;GO:0051234//establishment of localization;GO:0051649//establishment of localization in cell;GO:0034613//cellular protein localization;GO:0006886//intracellular protein transport;GO:0071702//organic substance transport;GO:0042886//amide transport;GO:0050790//regulation of catalytic activity;GO:0051049//reg…	conserved hypothetical protein (CNA03750)
3254234	6.726	13.693	1.02384	K11274//chromosome transmission fidelity protein 4		hypothetical protein (CNJ00970)
3256856	11.563	23.513	1.024	K05546//mannosyl-oligosaccharide alpha-1,3-glucosidase [EC:3.2.1.207]+ko04141//Protein processing in endoplasmic reticulum+ko01100//Metabolic pathways+ko00510//N-Glycan biosynthesis	GO:0044425//membrane part;GO:0031224//intrinsic component of membrane;GO:0016020//membrane;GO:0016021//integral component of membrane;	hypothetical protein (CND04440)
3256448	12.403	25.256	1.02492	K14655//tRNA pseudouridine32 synthase / 2,5-diamino-6-(5-phospho-D-ribitylamino)-pyrimidin-4(3H)-one deaminase [EC:5.4.99.28]+ko00740//Riboflavin metabolism+ko01100//Metabolic pathways	GO:0003824//catalytic activity;	hypothetical protein (CNC00250)
3259661	5.83	11.883	1.02658	K15462//protein ATS1		hypothetical protein (CNI02730)
3257511	22.183	45.223	1.02669	K10578//ubiquitin-conjugating enzyme E2 J1 [EC:2.3.2.23]+ko04141//Protein processing in endoplasmic reticulum+ko04120//Ubiquitin mediated proteolysis	GO:0005623//cell;GO:0005622//intracellular;GO:0005737//cytoplasm;GO:0044464//cell part;GO:0044424//intracellular part;GO:0061630//ubiquitin protein ligase activity;GO:0003824//catalytic activity;GO:0043169//cation binding;GO:0005515//protein binding;GO:0016740//transferase activity;GO:0019787//ubiquitin-like protein transferase activity;GO:0019899//enzyme binding;GO:0061659//ubiquitin-like protei…	ubiquitin conjugating enzyme, putative (CNE03270)
36393089	13.856	28.263	1.02769			hypothetical protein (CNJ03179)
3257131	5.206	10.633	1.02931	K11245//mating pheromone-induced death protein 2+ko04011//MAPK signaling pathway - yeast	GO:0098813//nuclear chromosome segregation;GO:0051641//cellular localization;GO:0006996//organelle organization;GO:0000819//sister chromatid segregation;GO:0031134//sister chromatid biorientation;GO:0007080//mitotic metaphase plate congression;GO:0007059//chromosome segregation;GO:0008608//attachment of spindle microtubules to kinetochore;GO:0000280//nuclear division;GO:0009987//cellular process;…	hypothetical protein (CND05430)
3253684	59.34	121.176	1.0294		GO:0044425//membrane part;GO:0016020//membrane;GO:0031224//intrinsic component of membrane;GO:0016021//integral component of membrane;	hypothetical protein (CNA01940)
36393006	8.91	18.2	1.02999	K10859//DNA oxidative demethylase [EC:1.14.11.33]		hypothetical protein (CNH02375)
3254810	121.896	249.036	1.03031	K22483//transcriptional regulator HMO1;K01427//urease [EC:3.5.1.5]+ko00220//Arginine biosynthesis+ko00230//Purine metabolism+ko01100//Metabolic pathways+ko00791//Atrazine degradation	GO:0043227//membrane-bounded organelle;GO:0005622//intracellular;GO:0043226//organelle;GO:0005623//cell;GO:0044464//cell part;GO:0043229//intracellular organelle;GO:0044424//intracellular part;GO:0043231//intracellular membrane-bounded organelle;GO:0005634//nucleus;GO:0005488//binding;GO:0003676//nucleic acid binding;GO:0097159//organic cyclic compound binding;GO:0003677//DNA binding;GO:1901363//…	conserved hypothetical protein (CNL04900)
3259319	25.74	52.616	1.03077	K00854//xylulokinase [EC:2.7.1.17]+ko01100//Metabolic pathways+ko00040//Pentose and glucuronate interconversions	GO:0044281//small molecule metabolic process;GO:0005996//monosaccharide metabolic process;GO:0071704//organic substance metabolic process;GO:0044238//primary metabolic process;GO:0008152//metabolic process;GO:0019321//pentose metabolic process;GO:0005975//carbohydrate metabolic process;GO:0005997//xylulose metabolic process;GO:0005623//cell;GO:0005737//cytoplasm;GO:0005622//intracellular;GO:00444…	xylulokinase, putative (CNH03870)
3259188	3.49	7.13	1.03083	K08838//serine/threonine-protein kinase 24/25/MST4 [EC:2.7.11.1]	GO:0016310//phosphorylation;GO:0043067//regulation of programmed cell death;GO:0060255//regulation of macromolecule metabolic process;GO:0007346//regulation of mitotic cell cycle;GO:0006793//phosphorus metabolic process;GO:0006950//response to stress;GO:0080090//regulation of primary metabolic process;GO:0048522//positive regulation of cellular process;GO:1901564//organonitrogen compound metaboli…	hypothetical protein (CNH03560)
3258959	31.203	63.806	1.03172	K01514//exopolyphosphatase [EC:3.6.1.11]+ko00230//Purine metabolism;K03564//peroxiredoxin Q/BCP [EC:1.11.1.15]	GO:0016020//membrane;GO:0016021//integral component of membrane;GO:0044425//membrane part;GO:0031224//intrinsic component of membrane;	hypothetical protein (CNG01760)
3258768	2.78	5.693	1.0331	K11498//centromeric protein E;K20361//intracellular protein transport protein USO1		conserved hypothetical protein (CNG01400)
3258453	7.056	14.446	1.03334			expressed protein (CNF01660)
36392717	34.906	71.473	1.03337			hypothetical protein (CNA08335)
3254749	6.486	13.283	1.0334	K15711//SWI/SNF-related matrix-associated actin-dependent regulator of chromatin subfamily A3 [EC:3.6.4.- 2.3.2.27]	GO:0097159//organic cyclic compound binding;GO:1901265//nucleoside phosphate binding;GO:0035639//purine ribonucleoside triphosphate binding;GO:0032555//purine ribonucleotide binding;GO:0016817//hydrolase activity, acting on acid anhydrides;GO:0032559//adenyl ribonucleotide binding;GO:0008270//zinc ion binding;GO:0008144//drug binding;GO:0030554//adenyl nucleotide binding;GO:0097367//carbohydrate …	SWI/SNF related, matrix associated, actin dependent regulator of chromatin, subfamily a, member 3, putative (CNL05190)
3254664	75.106	153.823	1.03393	K17989//L-serine/L-threonine ammonia-lyase [EC:4.3.1.17 4.3.1.19]+ko01100//Metabolic pathways+ko01230//Biosynthesis of amino acids+ko01130//Biosynthesis of antibiotics+ko00290//Valine, leucine and isoleucine biosynthesis+ko01110//Biosynthesis of secondary metabolites+ko00260//Glycine, serine and threonine metabolism+ko00270//Cysteine and methionine metabolism+ko01200//Carbon metabolism	GO:0008152//metabolic process;GO:0019752//carboxylic acid metabolic process;GO:0006520//cellular amino acid metabolic process;GO:0043436//oxoacid metabolic process;GO:0006082//organic acid metabolic process;GO:0044237//cellular metabolic process;GO:0071704//organic substance metabolic process;GO:0009987//cellular process;GO:0044281//small molecule metabolic process;GO:0006807//nitrogen compound m…	L-serine ammonia-lyase, putative (CNK00180)
36393094	2.783	5.703	1.03492			hypothetical protein (CNK00205)
36392848	0.65	1.333	1.03566		GO:0016020//membrane;GO:0031224//intrinsic component of membrane;GO:0016021//integral component of membrane;GO:0044425//membrane part;	hypothetical protein (CND06355)
3255453	42.016	86.236	1.03689		GO:0044425//membrane part;GO:0031224//intrinsic component of membrane;GO:0016021//integral component of membrane;GO:0016020//membrane;	conserved hypothetical protein (CNN01760)
3256271	10.09	20.71	1.03709			conserved hypothetical protein (CNC01480)
36392802	3.93	8.07	1.03715	K15255//ATP-dependent DNA helicase PIF1 [EC:3.6.4.12]		hypothetical protein (CNC04645)
3255566	14.81	30.42	1.03799			expressed protein (CNB01830)
3253995	29.426	60.473	1.03858	K04518//prephenate dehydratase [EC:4.2.1.51]+ko01100//Metabolic pathways+ko01230//Biosynthesis of amino acids+ko01130//Biosynthesis of antibiotics+ko01110//Biosynthesis of secondary metabolites+ko00400//Phenylalanine, tyrosine and tryptophan biosynthesis;K17617//CTD nuclear envelope phosphatase 1 [EC:3.1.3.16]	GO:0006520//cellular amino acid metabolic process;GO:0044238//primary metabolic process;GO:0009072//aromatic amino acid family metabolic process;GO:0006558//L-phenylalanine metabolic process;GO:1902223//erythrose 4-phosphate/phosphoenolpyruvate family amino acid biosynthetic process;GO:0071704//organic substance metabolic process;GO:0009095//aromatic amino acid family biosynthetic process, prephe…	hypothetical protein (CNA07970)
3255479	7.333	15.083	1.03997	K03252//translation initiation factor 3 subunit C+ko03013//RNA transport;K10421//CAP-Gly domain-containing linker protein 1;K03252//translation initiation factor 3 subunit C+ko03013//RNA transport;K10421//CAP-Gly domain-containing linker protein 1		ER to Golgi transport-related protein, putative (CNN00810)
3255163	18.15	37.363	1.04104	K17647//versiconal hemiacetal acetate reductase [EC:1.1.1.353]+ko00254//Aflatoxin biosynthesis;K15303//aflatoxin B1 aldehyde reductase;K14455//aspartate aminotransferase, mitochondrial [EC:2.6.1.1]+ko00250//Alanine, aspartate and glutamate metabolism+ko00220//Arginine biosynthesis+ko00330//Arginine and proline metabolism+ko01100//Metabolic pathways+ko01230//Biosynthesis of amino acids+ko01130//Bi…		Aryl-alcohol dehydrogenase, putative (CNM00370)
36392752	0.466	0.96	1.04195			hypothetical protein (CNB04685)
3254965	6.44	13.273	1.0426	K17878//nicotinamide N-methyltransferase [EC:2.1.1.1]	GO:0003824//catalytic activity;GO:0051213//dioxygenase activity;GO:0016491//oxidoreductase activity;	hypothetical protein (CNL06370)
3256028	7.683	15.833	1.04277	K10901//bloom syndrome protein [EC:3.6.4.12]+ko03440//Homologous recombination	GO:0043170//macromolecule metabolic process;GO:0000725//recombinational repair;GO:0006302//double-strand break repair;GO:0008152//metabolic process;GO:0071704//organic substance metabolic process;GO:0051716//cellular response to stimulus;GO:0006725//cellular aromatic compound metabolic process;GO:0046483//heterocycle metabolic process;GO:0006950//response to stress;GO:0006259//DNA metabolic proce…	ATP dependent DNA helicase, putative (CNB01550)
3255304	38.763	79.896	1.04285	K12948//signal peptidase complex subunit 3 [EC:3.4.-.-]+ko03060//Protein export	GO:0033365//protein localization to organelle;GO:0034613//cellular protein localization;GO:0043603//cellular amide metabolic process;GO:0051649//establishment of localization in cell;GO:0033036//macromolecule localization;GO:0010467//gene expression;GO:0006807//nitrogen compound metabolic process;GO:0051641//cellular localization;GO:0051179//localization;GO:0071704//organic substance metabolic pr…	signal peptidase, putative (CNN01690)
3257671	87.93	181.256	1.04302			hypothetical protein (CNE03490)
3259262	7.15	14.74	1.04343	K08150//MFS transporter, SP family, solute carrier family 2 (myo-inositol transporter), member 13	GO:0031224//intrinsic component of membrane;GO:0044425//membrane part;GO:0016020//membrane;GO:0016021//integral component of membrane;	myo-inositol transporter 1, putative (CNH00450)
3257412	7.386	15.23	1.04382	K08254//glucan endo-1,3-alpha-glucosidase [EC:3.2.1.59]		expressed protein (CND01950)
3258667	13.043	26.933	1.04516	K11423//histone-lysine N-methyltransferase SETD2 [EC:2.1.1.43]+ko00310//Lysine degradation	GO:0065007//biological regulation;GO:0051252//regulation of RNA metabolic process;GO:0044238//primary metabolic process;GO:0006355//regulation of transcription, DNA-templated;GO:0009987//cellular process;GO:0006351//transcription, DNA-templated;GO:0006354//DNA-templated transcription, elongation;GO:0044237//cellular metabolic process;GO:0010468//regulation of gene expression;GO:0051171//regulatio…	histone-lysine N-methyltransferase, putative (CNG03810)
3256133	15.136	31.246	1.04577			expressed protein (CNC06980)
3254438	4.356	8.993	1.04612	K10389//tubulin gamma	GO:0031122//cytoplasmic microtubule organization;GO:0031109//microtubule polymerization or depolymerization;GO:0071822//protein complex subunit organization;GO:0016043//cellular component organization;GO:0007020//microtubule nucleation;GO:0006461//protein complex assembly;GO:0065003//macromolecular complex assembly;GO:0071840//cellular component organization or biogenesis;GO:0097435//supramolecul…	Tubulin gamma chain (Gamma tubulin), putative (CNK00170)
3253438	32.85	67.95	1.0478		GO:0016021//integral component of membrane;GO:0031224//intrinsic component of membrane;GO:0044425//membrane part;GO:0016020//membrane;	expressed protein (CNA02160)
3256026	5.316	11.01	1.04926	K10873//DNA repair and recombination protein RAD52+ko03440//Homologous recombination	GO:0008152//metabolic process;GO:0033554//cellular response to stress;GO:0006974//cellular response to DNA damage stimulus;GO:0051716//cellular response to stimulus;GO:1901360//organic cyclic compound metabolic process;GO:0006281//DNA repair;GO:0071704//organic substance metabolic process;GO:0090304//nucleic acid metabolic process;GO:0046483//heterocycle metabolic process;GO:0043170//macromolecul…	DNA strand annealing, putative (CNB00790)
3254909	14.543	30.12	1.05003			expressed protein (CNL06010)
3257222	2.8	5.793	1.05025	K19475//WAS/WASL-interacting protein+ko04144//Endocytosis		hypothetical protein (CND04510)
3255221	62.503	129.583	1.05129			expressed protein (CNM02160)
3257312	11.42	23.67	1.05152		GO:0006810//transport;GO:0051234//establishment of localization;GO:0055085//transmembrane transport;GO:0051179//localization;GO:0016020//membrane;GO:0031224//intrinsic component of membrane;GO:0044425//membrane part;GO:0016021//integral component of membrane;	conserved hypothetical protein (CND01310)
3259548	6.823	14.146	1.05174	K01684//galactonate dehydratase [EC:4.2.1.6]+ko01100//Metabolic pathways+ko00052//Galactose metabolism	GO:0072329//monocarboxylic acid catabolic process;GO:0009987//cellular process;GO:0032787//monocarboxylic acid metabolic process;GO:0016052//carbohydrate catabolic process;GO:0006520//cellular amino acid metabolic process;GO:0006082//organic acid metabolic process;GO:0043436//oxoacid metabolic process;GO:0046176//aldonic acid catabolic process;GO:0019752//carboxylic acid metabolic process;GO:1901…	mandelate racemase/muconate lactonizing enzyme, putative (CNI02060)
3255993	4.633	9.613	1.05251	K02365//separase [EC:3.4.22.49]+ko04113//Meiosis - yeast+ko04111//Cell cycle - yeast		cysteine-type endopeptidase, putative (CNB00660)
3257796	79.546	165.146	1.05306	K13535//cardiolipin-specific phospholipase [EC:3.1.1.-]+ko00564//Glycerophospholipid metabolism		conserved hypothetical protein (CNE00570)
3258233	5.77	11.983	1.05362	K19801//phosphatidylinositol 4-kinase B [EC:2.7.1.67]+ko01100//Metabolic pathways+ko04070//Phosphatidylinositol signaling system+ko00562//Inositol phosphate metabolism	GO:0016021//integral component of membrane;GO:0016020//membrane;GO:0044425//membrane part;GO:0031224//intrinsic component of membrane;GO:0046943//carboxylic acid transmembrane transporter activity;GO:0022857//transmembrane transporter activity;GO:0005342//organic acid transmembrane transporter activity;GO:0015318//inorganic molecular entity transmembrane transporter activity;GO:0008514//organic a…	high-affinity methionine permease, putative (CNF00310)
3257403	81.746	169.823	1.05416	K01956//carbamoyl-phosphate synthase small subunit [EC:6.3.5.5]+ko00250//Alanine, aspartate and glutamate metabolism+ko01100//Metabolic pathways+ko00240//Pyrimidine metabolism	GO:0019856//pyrimidine nucleobase biosynthetic process;GO:0006525//arginine metabolic process;GO:0008152//metabolic process;GO:0008652//cellular amino acid biosynthetic process;GO:0034641//cellular nitrogen compound metabolic process;GO:0006520//cellular amino acid metabolic process;GO:1901566//organonitrogen compound biosynthetic process;GO:0006082//organic acid metabolic process;GO:0043604//ami…	carbamoyl-phosphate synthase (glutamine-hydrolyzing), putative (CND01050)
3254231	18.606	38.71	1.05613	K20316//short coiled-coil protein;K18134//EGF domain-specific O-GlcNAc transferase [EC:2.4.1.255]+ko00514//Other types of O-glycan biosynthesis	GO:0016020//membrane;GO:0016021//integral component of membrane;GO:0044425//membrane part;GO:0031224//intrinsic component of membrane;GO:0016740//transferase activity;GO:0016757//transferase activity, transferring glycosyl groups;GO:0003824//catalytic activity;	expressed protein (CNJ02280)
3257194	7.24	15.056	1.05624			hypothetical protein (CND05880)
3253601	13.013	27.086	1.05685	K20360//TBC1 domain family member 2	GO:0006886//intracellular protein transport;GO:0008104//protein localization;GO:0071702//organic substance transport;GO:0051345//positive regulation of hydrolase activity;GO:0045184//establishment of protein localization;GO:0050789//regulation of biological process;GO:0043085//positive regulation of catalytic activity;GO:0015833//peptide transport;GO:0071705//nitrogen compound transport;GO:005117…	expressed protein (CNA02790)
3259290	3.02	6.286	1.05715	K09191//general transcription factor IIIA	GO:0003676//nucleic acid binding;GO:1901363//heterocyclic compound binding;GO:0097159//organic cyclic compound binding;GO:0005488//binding;	specific RNA polymerase II transcription factor, putative (CNH00600)
3257490	17.616	36.686	1.05746	K00698//chitin synthase [EC:2.4.1.16]+ko00520//Amino sugar and nucleotide sugar metabolism		chitin synthase, putative (CNE03240)
3255666	14.746	30.703	1.05772	K10746//exonuclease 1 [EC:3.1.-.-]+ko03430//Mismatch repair	GO:0008152//metabolic process;GO:0006139//nucleobase-containing compound metabolic process;GO:0006259//DNA metabolic process;GO:0006807//nitrogen compound metabolic process;GO:1901360//organic cyclic compound metabolic process;GO:0006950//response to stress;GO:0071704//organic substance metabolic process;GO:0006974//cellular response to DNA damage stimulus;GO:0044237//cellular metabolic process;G…	exonuclease, putative (CNB00080)
36392708	8.426	17.556	1.05846	K12837//splicing factor U2AF 65 kDa subunit+ko03040//Spliceosome;K13091//RNA-binding protein 39		hypothetical protein (CNA07605)
3258228	9.503	19.806	1.05847	K05294//glycosylphosphatidylinositol deacylase [EC:3.-.-.-]+ko01100//Metabolic pathways+ko00563//Glycosylphosphatidylinositol (GPI)-anchor biosynthesis	GO:0016021//integral component of membrane;GO:0044425//membrane part;GO:0016020//membrane;GO:0031224//intrinsic component of membrane;GO:0016788//hydrolase activity, acting on ester bonds;GO:0003824//catalytic activity;GO:0016787//hydrolase activity;	ER-associated protein catabolism-related protein, putative (CNF03000)
3254973	6.886	14.346	1.06016	K01183//chitinase [EC:3.2.1.14]+ko00520//Amino sugar and nucleotide sugar metabolism+ko01100//Metabolic pathways	GO:0065007//biological regulation;GO:0032502//developmental process;GO:0019222//regulation of metabolic process;GO:0009889//regulation of biosynthetic process;GO:0048869//cellular developmental process;GO:0006355//regulation of transcription, DNA-templated;GO:0051252//regulation of RNA metabolic process;GO:0050789//regulation of biological process;GO:0060255//regulation of macromolecule metabolic…	hypothetical protein (CNL03680)
3259291	27.353	57.06	1.06016	K00457//4-hydroxyphenylpyruvate dioxygenase [EC:1.13.11.27]+ko00130//Ubiquinone and other terpenoid-quinone biosynthesis+ko01100//Metabolic pathways+ko00350//Tyrosine metabolism+ko00360//Phenylalanine metabolism		conserved hypothetical protein (CNH00440)
3257714	22.786	47.546	1.06045	K10402//kinesin family member 20	GO:0043227//membrane-bounded organelle;GO:0044464//cell part;GO:0005623//cell;GO:0043229//intracellular organelle;GO:0005634//nucleus;GO:0044424//intracellular part;GO:0043226//organelle;GO:0043231//intracellular membrane-bounded organelle;GO:0005622//intracellular;GO:0000976//transcription regulatory region sequence-specific DNA binding;GO:0001012//RNA polymerase II regulatory region DNA binding…	hypothetical protein (CNE01850)
3254859	41.413	86.433	1.0609	K00010//myo-inositol 2-dehydrogenase / D-chiro-inositol 1-dehydrogenase [EC:1.1.1.18 1.1.1.369]+ko01100//Metabolic pathways+ko01130//Biosynthesis of antibiotics+ko00562//Inositol phosphate metabolism	GO:0003824//catalytic activity;GO:0016491//oxidoreductase activity;	conserved hypothetical protein (CNL06820)
3258301	22.786	47.553	1.06093	K05291//phosphatidylinositol glycan, class S+ko01100//Metabolic pathways+ko00563//Glycosylphosphatidylinositol (GPI)-anchor biosynthesis	GO:0019637//organophosphate metabolic process;GO:0006796//phosphate-containing compound metabolic process;GO:0019538//protein metabolic process;GO:0044237//cellular metabolic process;GO:0006643//membrane lipid metabolic process;GO:1901137//carbohydrate derivative biosynthetic process;GO:0034645//cellular macromolecule biosynthetic process;GO:0009247//glycolipid biosynthetic process;GO:1903509//li…	conserved hypothetical protein (CNF02030)
3255276	5.29	11.04	1.061	K02606//origin recognition complex subunit 4+ko04113//Meiosis - yeast+ko04111//Cell cycle - yeast	GO:0006807//nitrogen compound metabolic process;GO:0090304//nucleic acid metabolic process;GO:0034641//cellular nitrogen compound metabolic process;GO:0006270//DNA replication initiation;GO:0071704//organic substance metabolic process;GO:1901360//organic cyclic compound metabolic process;GO:0006260//DNA replication;GO:0044237//cellular metabolic process;GO:0006259//DNA metabolic process;GO:004424…	origin recognition complex subunit 4, putative (CNM01830)
3257128	18.253	38.096	1.06123		GO:0031224//intrinsic component of membrane;GO:0044425//membrane part;GO:0016021//integral component of membrane;GO:0016020//membrane;	expressed protein (CND04710)
3255560	2.916	6.1	1.06244		GO:0019953//sexual reproduction;GO:0048856//anatomical structure development;GO:0022414//reproductive process;GO:0032502//developmental process;GO:0051704//multi-organism process;GO:0000003//reproduction;GO:0003006//developmental process involved in reproduction;GO:0044703//multi-organism reproductive process;GO:0019954//asexual reproduction;	expressed protein (CNB01190)
3253648	30.483	63.733	1.06309	K12386//cystinosin	GO:0071702//organic substance transport;GO:0006811//ion transport;GO:0006865//amino acid transport;GO:0072337//modified amino acid transport;GO:0006810//transport;GO:0006820//anion transport;GO:0046942//carboxylic acid transport;GO:0015711//organic anion transport;GO:0015849//organic acid transport;GO:0051179//localization;GO:0015807//L-amino acid transport;GO:0051234//establishment of localizati…	L-cystine transporter, putative (CNA02050)
3253864	10.64	22.243	1.06338	K20858//calcium uniporter protein, mitochondrial		hypothetical protein (CNA00980)
3255345	41.486	86.73	1.06347	K11294//nucleolin		hypothetical protein (CNN00640)
3257098	6.276	13.126	1.06352			expressed protein (CND02500)
3258225	10.55	22.066	1.06395		GO:0051234//establishment of localization;GO:0055085//transmembrane transport;GO:0051179//localization;GO:0006810//transport;GO:0016021//integral component of membrane;GO:0031224//intrinsic component of membrane;GO:0016020//membrane;GO:0044425//membrane part;	membrane transporter, putative (CNF04480)
3255190	1.47	3.073	1.06411			conserved hypothetical protein (CNM02140)
36393175	5.42	11.336	1.06455			hypothetical protein (CNN01635)
3259489	24.926	52.173	1.065			expressed protein (CNI03420)
3259142	18.49	38.716	1.06621			conserved hypothetical protein (CNH00160)
3259116	7.393	15.483	1.06642	K01176//alpha-amylase [EC:3.2.1.1]+ko01100//Metabolic pathways+ko00500//Starch and sucrose metabolism	GO:0009056//catabolic process;GO:0071704//organic substance metabolic process;GO:0016052//carbohydrate catabolic process;GO:1901575//organic substance catabolic process;GO:0005975//carbohydrate metabolic process;GO:0044238//primary metabolic process;GO:0008152//metabolic process;GO:0043167//ion binding;GO:0016787//hydrolase activity;GO:0005488//binding;GO:0043169//cation binding;GO:0003824//catal…	alpha-amylase AmyA, putative (CNH03660)
3255697	13.146	27.563	1.06736	K19842//RHO1 GDP-GTP exchange protein 1/2+ko04011//MAPK signaling pathway - yeast	GO:0048583//regulation of response to stimulus;GO:0050794//regulation of cellular process;GO:0010646//regulation of cell communication;GO:0035023//regulation of Rho protein signal transduction;GO:0009966//regulation of signal transduction;GO:0051056//regulation of small GTPase mediated signal transduction;GO:0046578//regulation of Ras protein signal transduction;GO:0050789//regulation of biologic…	signal transducer, putative (CNB01780)
3258284	8.663	18.173	1.06824	K02210//DNA replication licensing factor MCM7 [EC:3.6.4.12]+ko03030//DNA replication+ko04113//Meiosis - yeast+ko04111//Cell cycle - yeast	GO:0006139//nucleobase-containing compound metabolic process;GO:0009889//regulation of biosynthetic process;GO:0034641//cellular nitrogen compound metabolic process;GO:0009890//negative regulation of biosynthetic process;GO:0006260//DNA replication;GO:0045934//negative regulation of nucleobase-containing compound metabolic process;GO:0031323//regulation of cellular metabolic process;GO:0000724//d…	ATP dependent DNA helicase, putative (CNF01550)
36392731	6.63	13.916	1.0702			hypothetical protein (CNB02005)
3254585	27.623	58.063	1.07126		GO:0140096//catalytic activity, acting on a protein;GO:0016787//hydrolase activity;GO:0003824//catalytic activity;GO:0008233//peptidase activity;GO:0008237//metallopeptidase activity;GO:0070011//peptidase activity, acting on L-amino acid peptides;	conserved hypothetical protein (CNK01820)
36392808	8.196	17.25	1.07201			hypothetical protein (CNC05065)
36393031	2.33	4.906	1.07211			hypothetical protein (CNI00925)
3256760	8.223	17.306	1.07319	K10352//myosin heavy chain	GO:0043232//intracellular non-membrane-bounded organelle;GO:0005623//cell;GO:0044424//intracellular part;GO:0044446//intracellular organelle part;GO:0043228//non-membrane-bounded organelle;GO:0044422//organelle part;GO:0044464//cell part;GO:0005856//cytoskeleton;GO:0005622//intracellular;GO:0043226//organelle;GO:0032991//macromolecular complex;GO:0015629//actin cytoskeleton;GO:0043234//protein co…	nonmuscle myosin heavy chain b, putative (CNC06470)
3258845	4.17	8.786	1.07325	K21632//white-opaque regulator 2;K21547//C6 transcription factor Pro1;K09243//transcriptional regulatory protein UME6+ko04139//Mitophagy - yeast+ko04113//Meiosis - yeast+ko04138//Autophagy - yeast	GO:0043226//organelle;GO:0044424//intracellular part;GO:0005623//cell;GO:0043229//intracellular organelle;GO:0005634//nucleus;GO:0044464//cell part;GO:0043231//intracellular membrane-bounded organelle;GO:0043227//membrane-bounded organelle;GO:0005622//intracellular;GO:0046914//transition metal ion binding;GO:0000981//RNA polymerase II transcription factor activity, sequence-specific DNA binding;G…	expressed protein (CNG04460)
3254371	7.64	16.09	1.07376	K08165//MFS transporter, DHA2 family, multidrug resistance protein	GO:0051179//localization;GO:0006810//transport;GO:0055085//transmembrane transport;GO:0051234//establishment of localization;GO:0016020//membrane;GO:0016021//integral component of membrane;GO:0044425//membrane part;GO:0031224//intrinsic component of membrane;	MFS transporter, putative (CNJ03220)
3254483	22.096	46.533	1.07394	K03854//mannosyltransferase [EC:2.4.1.-];K01750//ornithine cyclodeaminase [EC:4.3.1.12]+ko00330//Arginine and proline metabolism+ko01230//Biosynthesis of amino acids+ko01130//Biosynthesis of antibiotics+ko01110//Biosynthesis of secondary metabolites;K01952//phosphoribosylformylglycinamidine synthase [EC:6.3.5.3]+ko00230//Purine metabolism+ko01100//Metabolic pathways+ko01130//Biosynthesis of antib…		hypothetical protein (CNK02000)
3256276	4.466	9.406	1.07395	K01183//chitinase [EC:3.2.1.14]+ko00520//Amino sugar and nucleotide sugar metabolism+ko01100//Metabolic pathways;K11244//cell wall integrity and stress response component+ko04011//MAPK signaling pathway - yeast+ko04139//Mitophagy - yeast		hypothetical protein (CNC03810)
3257253	34.026	71.716	1.07545			expressed protein (CND01770)
3256118	95.466	201.34	1.07588	K12614//ATP-dependent RNA helicase DDX6/DHH1 [EC:3.6.4.13]+ko03018//RNA degradation	GO:0071826//ribonucleoprotein complex subunit organization;GO:0050657//nucleic acid transport;GO:0071705//nitrogen compound transport;GO:0051179//localization;GO:0051246//regulation of protein metabolic process;GO:0006139//nucleobase-containing compound metabolic process;GO:0090304//nucleic acid metabolic process;GO:0034622//cellular macromolecular complex assembly;GO:0071840//cellular component …	RNA helicase, putative (CNC06460)
3255056	26.33	55.536	1.07599	K08139//MFS transporter, SP family, sugar:H+ symporter+ko04113//Meiosis - yeast		receptor, putative (CNM02570)
36392996	4.44	9.366	1.07626	K05760//paxillin	GO:0043169//cation binding;GO:0043167//ion binding;GO:0046872//metal ion binding;GO:0005488//binding;	hypothetical protein (CNH01575)
3256283	9.543	20.146	1.07669	K15442//tRNA-specific adenosine deaminase 3	GO:0043412//macromolecule modification;GO:0071704//organic substance metabolic process;GO:0090304//nucleic acid metabolic process;GO:0006139//nucleobase-containing compound metabolic process;GO:0009451//RNA modification;GO:0034641//cellular nitrogen compound metabolic process;GO:0044237//cellular metabolic process;GO:0044238//primary metabolic process;GO:0006725//cellular aromatic compound metabo…	hypothetical protein (CNC04270)
3253800	7.096	14.993	1.07817	K08197//MFS transporter, SIT family, siderophore-iron:H+ symporter	GO:0051179//localization;GO:0006810//transport;GO:0055085//transmembrane transport;GO:0051234//establishment of localization;GO:0044464//cell part;GO:0031224//intrinsic component of membrane;GO:0005623//cell;GO:0044425//membrane part;GO:0031226//intrinsic component of plasma membrane;GO:0005887//integral component of plasma membrane;GO:0016021//integral component of membrane;GO:0044459//plasma me…	conserved hypothetical protein (CNA08320)
3255568	32.803	69.3	1.0782	K09246//arginine metabolism regulation protein II		hypothetical protein (CNB01680)
3259516	7.106	15.013	1.07883		GO:0003824//catalytic activity;GO:0016810//hydrolase activity, acting on carbon-nitrogen (but not peptide) bonds;GO:0016787//hydrolase activity;	D-aminoacylase, putative (CNI00370)
3253623	11.563	24.436	1.07915	K01792//glucose-6-phosphate 1-epimerase [EC:5.1.3.15]+ko00010//Glycolysis / Gluconeogenesis+ko01100//Metabolic pathways+ko01130//Biosynthesis of antibiotics+ko01110//Biosynthesis of secondary metabolites;K18097//glycerol 2-dehydrogenase (NADP+) [EC:1.1.1.156]+ko01100//Metabolic pathways+ko00561//Glycerolipid metabolism;K05275//pyridoxine 4-dehydrogenase [EC:1.1.1.65]+ko00750//Vitamin B6 metabolis…	GO:0016491//oxidoreductase activity;GO:0003824//catalytic activity;	conserved hypothetical protein (CNA01490)
3258327	13.373	28.296	1.08076	K14845//RAT1-interacting protein	GO:0016072//rRNA metabolic process;GO:0034645//cellular macromolecule biosynthetic process;GO:0044249//cellular biosynthetic process;GO:0018130//heterocycle biosynthetic process;GO:0060255//regulation of macromolecule metabolic process;GO:0006396//RNA processing;GO:0010467//gene expression;GO:0043170//macromolecule metabolic process;GO:0031323//regulation of cellular metabolic process;GO:0016070/…	enzyme regulator, putative (CNF01580)
3256661	85.053	180.086	1.08185	K11244//cell wall integrity and stress response component+ko04011//MAPK signaling pathway - yeast+ko04139//Mitophagy - yeast;K19849//signaling mucin MSB2+ko04011//MAPK signaling pathway - yeast		hypothetical protein (CNC01160)
3256875	43.87	92.953	1.08252	K17917//sorting nexin-1/2+ko04144//Endocytosis	GO:0006753//nucleoside phosphate metabolic process;GO:0055086//nucleobase-containing small molecule metabolic process;GO:0071704//organic substance metabolic process;GO:0009117//nucleotide metabolic process;GO:1901575//organic substance catabolic process;GO:0034641//cellular nitrogen compound metabolic process;GO:0006796//phosphate-containing compound metabolic process;GO:1901360//organic cyclic …	vacuolar protein, putative (CND04340)
3259797	10.236	21.696	1.08273		GO:0016741//transferase activity, transferring one-carbon groups;GO:0003824//catalytic activity;GO:0008168//methyltransferase activity;GO:0008171//O-methyltransferase activity;GO:0016740//transferase activity;	conserved hypothetical protein (CNI03260)
3257755	28.513	60.436	1.08312	K15627//tether containing UBX domain for GLUT4		hypothetical protein (CNE04380)
3258883	2.713	5.753	1.08328	K19851//flocculation protein FLO11+ko04011//MAPK signaling pathway - yeast;K22493//agglutinin-like protein		cell wall surface anchor protein, putative (CNG03380)
3256426	22.476	47.676	1.08423	K06640//serine/threonine-protein kinase ATR [EC:2.7.11.1]	GO:0005488//binding;GO:0046872//metal ion binding;GO:0003677//DNA binding;GO:1901363//heterocyclic compound binding;GO:0003676//nucleic acid binding;GO:0043169//cation binding;GO:0046914//transition metal ion binding;GO:0097159//organic cyclic compound binding;GO:0008270//zinc ion binding;GO:0043167//ion binding;	hypothetical protein (CNC05510)
3259714	4.146	8.803	1.08467			expressed protein (CNI01360)
3253852	20.53	43.64	1.08714	K01613//phosphatidylserine decarboxylase [EC:4.1.1.65]+ko01100//Metabolic pathways+ko01110//Biosynthesis of secondary metabolites+ko00564//Glycerophospholipid metabolism	GO:0044237//cellular metabolic process;GO:0006796//phosphate-containing compound metabolic process;GO:0006629//lipid metabolic process;GO:0044238//primary metabolic process;GO:0071704//organic substance metabolic process;GO:0090407//organophosphate biosynthetic process;GO:1901576//organic substance biosynthetic process;GO:0009987//cellular process;GO:0019637//organophosphate metabolic process;GO:…	Phosphatidylserine decarboxylase, putative (CNA08120)
3256441	15.62	33.2	1.08765	K00015//glyoxylate reductase [EC:1.1.1.26]+ko01100//Metabolic pathways+ko01110//Biosynthesis of secondary metabolites+ko00630//Glyoxylate and dicarboxylate metabolism	GO:0044424//intracellular part;GO:0043226//organelle;GO:0043227//membrane-bounded organelle;GO:0043231//intracellular membrane-bounded organelle;GO:0005634//nucleus;GO:0005623//cell;GO:0005622//intracellular;GO:0043229//intracellular organelle;GO:0005737//cytoplasm;GO:0044464//cell part;GO:0005829//cytosol;GO:0044444//cytoplasmic part;GO:0016491//oxidoreductase activity;GO:0042803//protein homodi…	glycerate-and formate-dehydrogenase, putative (CNC06220)
36393087	3.693	7.856	1.08899		GO:0044425//membrane part;GO:0016021//integral component of membrane;GO:0031224//intrinsic component of membrane;GO:0016020//membrane;	hypothetical protein (CNJ03175)
3254537	2.92	6.216	1.08925		GO:0016021//integral component of membrane;GO:0044425//membrane part;GO:0031224//intrinsic component of membrane;GO:0016020//membrane;	hypothetical protein (CNK02130)
3258962	10.41	22.153	1.08932	K13411//dual oxidase [EC:1.6.3.1 1.11.1.-];K00521//ferric-chelate reductase [EC:1.16.1.7]	GO:0031224//intrinsic component of membrane;GO:0044425//membrane part;GO:0016020//membrane;GO:0016021//integral component of membrane;GO:0016491//oxidoreductase activity;GO:0003824//catalytic activity;	metalloreductase, putative (CNG00950)
3253409	16.226	34.556	1.08981	K19849//signaling mucin MSB2+ko04011//MAPK signaling pathway - yeast		expressed protein (CNA03070)
36393154	24.503	52.196	1.09024			hypothetical protein (CNN00155)
3254835	17.063	36.436	1.0937			hypothetical protein (CNL05790)
3258075	22.613	48.306	1.09418	K06694//26S proteasome non-ATPase regulatory subunit 10;K15503//serine/threonine-protein phosphatase 6 regulatory ankyrin repeat subunit B;K21440//ankyrin repeat domain-containing protein 50	GO:0000062//fatty-acyl-CoA binding;GO:0043168//anion binding;GO:0050662//coenzyme binding;GO:1901681//sulfur compound binding;GO:1901567//fatty acid derivative binding;GO:0048037//cofactor binding;GO:0043167//ion binding;GO:0005488//binding;	expressed protein (CNF03430)
3254100	10.536	22.503	1.09428	K13126//polyadenylate-binding protein+ko03013//RNA transport+ko03018//RNA degradation+ko03015//mRNA surveillance pathway;K13126//polyadenylate-binding protein+ko03013//RNA transport+ko03018//RNA degradation+ko03015//mRNA surveillance pathway	GO:0005488//binding;GO:0003723//RNA binding;GO:0097159//organic cyclic compound binding;GO:0003676//nucleic acid binding;GO:1901363//heterocyclic compound binding;	hypothetical protein (CNJ00760)
3257435	7.54	16.103	1.09508	K22611//squamous cell carcinoma antigen recognized by T-cells 3;K00065//2-dehydro-3-deoxy-D-gluconate 5-dehydrogenase [EC:1.1.1.127]+ko00040//Pentose and glucuronate interconversions;K00059//3-oxoacyl-[acyl-carrier protein] reductase [EC:1.1.1.100]+ko01100//Metabolic pathways+ko01130//Biosynthesis of antibiotics+ko00061//Fatty acid biosynthesis+ko01040//Biosynthesis of unsaturated fatty acids+ko0…	GO:0016491//oxidoreductase activity;GO:0003824//catalytic activity;	conserved hypothetical protein (CND02410)
36392743	9.67	20.666	1.09522			hypothetical protein (CNB03215)
3255061	18.613	39.796	1.09566			expressed protein (CNM01230)
3259295	20.42	43.68	1.09663	K09272//structure-specific recognition protein 1	GO:2000112//regulation of cellular macromolecule biosynthetic process;GO:0065007//biological regulation;GO:0034641//cellular nitrogen compound metabolic process;GO:1901362//organic cyclic compound biosynthetic process;GO:0044260//cellular macromolecule metabolic process;GO:1903506//regulation of nucleic acid-templated transcription;GO:0006139//nucleobase-containing compound metabolic process;GO:0…	chromatin binding protein, putative (CNH02980)
3256006	6.166	13.213	1.09815	K02350//DNA polymerase zeta [EC:2.7.7.7]+ko01100//Metabolic pathways	GO:0044237//cellular metabolic process;GO:0050896//response to stimulus;GO:0044238//primary metabolic process;GO:0033554//cellular response to stress;GO:0006281//DNA repair;GO:1901360//organic cyclic compound metabolic process;GO:0071704//organic substance metabolic process;GO:0044249//cellular biosynthetic process;GO:0019438//aromatic compound biosynthetic process;GO:0009059//macromolecule biosy…	zeta DNA polymerase, putative (CNB03700)
3258071	4.96	10.623	1.0987	K09252//feruloyl esterase [EC:3.1.1.73]	GO:0052689//carboxylic ester hydrolase activity;GO:0016788//hydrolase activity, acting on ester bonds;GO:0016787//hydrolase activity;GO:0003824//catalytic activity;	conserved hypothetical protein (CNF00180)
3254414	7.006	15.016	1.09883	K01001//UDP-N-acetylglucosamine--dolichyl-phosphate N-acetylglucosaminephosphotransferase [EC:2.7.8.15]+ko01100//Metabolic pathways+ko00510//N-Glycan biosynthesis	GO:0015980//energy derivation by oxidation of organic compounds;GO:0006486//protein glycosylation;GO:0006091//generation of precursor metabolites and energy;GO:0044255//cellular lipid metabolic process;GO:0055114//oxidation-reduction process;GO:1901135//carbohydrate derivative metabolic process;GO:0009058//biosynthetic process;GO:0044237//cellular metabolic process;GO:0070085//glycosylation;GO:00…	UDP-N-acetylglucosamine-dolichyl-phosphate N-acetylglucosaminephosphotransferase, putative (CNK00270)
3256224	6.776	14.54	1.09972	K06950//uncharacterized protein		conserved hypothetical protein (CNC00440)
3258713	49.596	106.46	1.10115	K11843//ubiquitin carboxyl-terminal hydrolase 14 [EC:3.4.19.12]	GO:0044267//cellular protein metabolic process;GO:0019941//modification-dependent protein catabolic process;GO:1901575//organic substance catabolic process;GO:0009057//macromolecule catabolic process;GO:0036211//protein modification process;GO:0006807//nitrogen compound metabolic process;GO:0043412//macromolecule modification;GO:0006464//cellular protein modification process;GO:0006508//proteolys…	ubiquitin carboxyl-terminal hydrolase 6, putative (CNG04540)
3257421	3.426	7.356	1.10209		GO:0046983//protein dimerization activity;GO:0005515//protein binding;GO:0005488//binding;	expressed protein (CND01980)
3256343	10.46	22.483	1.10293			expressed protein (CNC01250)
3254548	9.05	19.446	1.10308			expressed protein (CNK02800)
3258920	4.133	8.886	1.10341	K05767//Ras GTPase-activating-like protein IQGAP2/3	GO:0070988//demethylation;GO:0044728//DNA methylation or demethylation;GO:0080111//DNA demethylation;GO:0035510//DNA dealkylation;GO:0043412//macromolecule modification;GO:0006304//DNA modification;GO:0006725//cellular aromatic compound metabolic process;GO:0009987//cellular process;GO:0044237//cellular metabolic process;GO:0046483//heterocycle metabolic process;GO:0034641//cellular nitrogen comp…	expressed protein (CNG00580)
3257154	7.826	16.83	1.10438	K05758//actin related protein 2/3 complex, subunit 2+ko04144//Endocytosis;K01174//micrococcal nuclease [EC:3.1.31.1]	GO:0006139//nucleobase-containing compound metabolic process;GO:0071704//organic substance metabolic process;GO:0009987//cellular process;GO:0009056//catabolic process;GO:1901575//organic substance catabolic process;GO:0019439//aromatic compound catabolic process;GO:0006401//RNA catabolic process;GO:0016070//RNA metabolic process;GO:0046700//heterocycle catabolic process;GO:0008152//metabolic pro…	mitochondrion protein, putative (CND02570)
3255707	7.873	16.956	1.10609	K02427//23S rRNA (uridine2552-2'-O)-methyltransferase [EC:2.1.1.166]	GO:0032259//methylation;GO:0044237//cellular metabolic process;GO:0043414//macromolecule methylation;GO:1901360//organic cyclic compound metabolic process;GO:0008152//metabolic process;GO:0006807//nitrogen compound metabolic process;GO:0016070//RNA metabolic process;GO:0044260//cellular macromolecule metabolic process;GO:0044238//primary metabolic process;GO:0006139//nucleobase-containing compoun…	cell division protein, putative (CNB05130)
3259721	3.663	7.9	1.10815	K08192//MFS transporter, ACS family, allantoate permease	GO:0051179//localization;GO:0006810//transport;GO:0055085//transmembrane transport;GO:0051234//establishment of localization;GO:0016021//integral component of membrane;GO:0031224//intrinsic component of membrane;GO:0044425//membrane part;GO:0016020//membrane;	conserved hypothetical protein (CNI03510)
36392779	15.23	32.85	1.10823	K03686//molecular chaperone DnaJ		hypothetical protein (CNC02045)
3257352	62.21	134.263	1.10875			hypothetical protein (CND01410)
3259544	4.696	10.146	1.11036	K05747//Wiskott-Aldrich syndrome protein+ko04144//Endocytosis;K20047//actin cytoskeleton-regulatory complex protein PAN1		hypothetical protein (CNI00730)
3257747	7.556	16.353	1.11341	K13621//betaine lipid synthase+ko00564//Glycerophospholipid metabolism	GO:0044425//membrane part;GO:0016020//membrane;GO:0031224//intrinsic component of membrane;GO:0016021//integral component of membrane;	conserved hypothetical protein (CNE01970)
3256639	16.63	36.006	1.11421	K08157//MFS transporter, DHA1 family, multidrug resistance protein	GO:0055085//transmembrane transport;GO:0051179//localization;GO:0051234//establishment of localization;GO:0006810//transport;GO:0044425//membrane part;GO:0016021//integral component of membrane;GO:0031224//intrinsic component of membrane;GO:0016020//membrane;	polyamine transport-related protein, putative (CNC01330)
3259540	16.53	35.796	1.11449			hypothetical protein (CNI03220)
3256069	24.616	53.323	1.11484	K03231//elongation factor 1-alpha+ko03013//RNA transport;K02358//elongation factor Tu	GO:0035639//purine ribonucleoside triphosphate binding;GO:0043168//anion binding;GO:0005525//GTP binding;GO:0003924//GTPase activity;GO:0036094//small molecule binding;GO:0005488//binding;GO:0000166//nucleotide binding;GO:1901265//nucleoside phosphate binding;GO:0032561//guanyl ribonucleotide binding;GO:0097159//organic cyclic compound binding;GO:0016817//hydrolase activity, acting on acid anhydr…	GTP-binding protein 1 (g-protein 1), putative (CNB04780)
3254578	41.073	89.003	1.11509			hypothetical protein (CNK00190)
3259222	2.306	5	1.11536		GO:0016021//integral component of membrane;GO:0071944//cell periphery;GO:0044425//membrane part;GO:0044464//cell part;GO:0005623//cell;GO:0016020//membrane;GO:0005886//plasma membrane;GO:0031224//intrinsic component of membrane;	hypothetical protein (CNH03710)
3257035	3.93	8.53	1.11641		GO:0044425//membrane part;GO:0031224//intrinsic component of membrane;GO:0016020//membrane;GO:0016021//integral component of membrane;	hypothetical protein (CND03180)
3253912	44.8	97.176	1.11659	K15222//RNA polymerase I-specific transcription initiation factor RRN11	GO:0044271//cellular nitrogen compound biosynthetic process;GO:1901576//organic substance biosynthetic process;GO:0009058//biosynthetic process;GO:0006139//nucleobase-containing compound metabolic process;GO:0031323//regulation of cellular metabolic process;GO:0060255//regulation of macromolecule metabolic process;GO:0098781//ncRNA transcription;GO:0050789//regulation of biological process;GO:190…	hypothetical protein (CNA07610)
3253914	10.786	23.403	1.1167			expressed protein (CNA07940)
3254656	7.816	16.966	1.11734	K02324//DNA polymerase epsilon subunit 1 [EC:2.7.7.7]+ko03420//Nucleotide excision repair+ko03030//DNA replication+ko00230//Purine metabolism+ko03410//Base excision repair+ko01100//Metabolic pathways+ko00240//Pyrimidine metabolism		DNA polymerase epsilon, catalytic subunit a, putative (CNK01430)
3257920	7.383	16.043	1.11841		GO:1901360//organic cyclic compound metabolic process;GO:2000112//regulation of cellular macromolecule biosynthetic process;GO:0051171//regulation of nitrogen compound metabolic process;GO:0019438//aromatic compound biosynthetic process;GO:0010556//regulation of macromolecule biosynthetic process;GO:0034654//nucleobase-containing compound biosynthetic process;GO:0006725//cellular aromatic compoun…	hypothetical protein (CNE00840)
3258069	16.14	35.066	1.11874	K21850//beta-glucan synthesis-associated protein KRE6	GO:0008152//metabolic process;GO:0005975//carbohydrate metabolic process;GO:0071704//organic substance metabolic process;GO:0044238//primary metabolic process;GO:0016020//membrane;GO:0044425//membrane part;GO:0016021//integral component of membrane;GO:0031224//intrinsic component of membrane;GO:0016798//hydrolase activity, acting on glycosyl bonds;GO:0004553//hydrolase activity, hydrolyzing O-gly…	glucosidase, putative (CNF01640)
3256485	4.443	9.653	1.11976	K12604//CCR4-NOT transcription complex subunit 1+ko03018//RNA degradation;K08150//MFS transporter, SP family, solute carrier family 2 (myo-inositol transporter), member 13	GO:0031224//intrinsic component of membrane;GO:0044425//membrane part;GO:0016021//integral component of membrane;GO:0016020//membrane;	vacuolar membrane protein, putative (CNC02600)
36392842	11.03	23.993	1.12062			hypothetical protein (CND05053)
3258227	5.526	12	1.12298	K08192//MFS transporter, ACS family, allantoate permease;K08192//MFS transporter, ACS family, allantoate permease	GO:0051234//establishment of localization;GO:0055085//transmembrane transport;GO:0051179//localization;GO:0006810//transport;GO:0031224//intrinsic component of membrane;GO:0044425//membrane part;GO:0016021//integral component of membrane;GO:0016020//membrane;	hypothetical protein (CNF01220)
3259730	4.273	9.31	1.12351	K19839//Rho-type GTPase-activating protein 1/2+ko04011//MAPK signaling pathway - yeast		signal transducer, putative (CNI03540)
3255324	14.193	30.94	1.12406	K06911//uncharacterized protein		conserved hypothetical protein (CNN02370)
3258294	23.333	50.9	1.12454	K06685//MOB kinase activator 1+ko04392//Hippo signaling pathway - multiple species+ko04111//Cell cycle - yeast	GO:0007117//budding cell bud growth;GO:0051301//cell division;GO:0032505//reproduction of a single-celled organism;GO:0007114//cell budding;GO:0065008//regulation of biological quality;GO:2000100//regulation of establishment or maintenance of bipolar cell polarity regulating cell shape;GO:0040007//growth;GO:0032878//regulation of establishment or maintenance of cell polarity;GO:0000920//cell sepa…	maintenance of ploidy protein mob2, putative (CNF01840)
36393020	15.82	34.533	1.12569			hypothetical protein (CNH03415)
3257744	4.753	10.39	1.12609	K14455//aspartate aminotransferase, mitochondrial [EC:2.6.1.1]+ko00250//Alanine, aspartate and glutamate metabolism+ko00220//Arginine biosynthesis+ko00330//Arginine and proline metabolism+ko01100//Metabolic pathways+ko01230//Biosynthesis of amino acids+ko01130//Biosynthesis of antibiotics+ko00350//Tyrosine metabolism+ko01110//Biosynthesis of secondary metabolites+ko01210//2-Oxocarboxylic acid met…	GO:0009058//biosynthetic process;GO:0019752//carboxylic acid metabolic process;GO:0044237//cellular metabolic process;GO:0006082//organic acid metabolic process;GO:0043436//oxoacid metabolic process;GO:0044238//primary metabolic process;GO:0006807//nitrogen compound metabolic process;GO:0008152//metabolic process;GO:0009987//cellular process;GO:0044281//small molecule metabolic process;GO:1901564…	expressed protein (CNE01690)
3256404	4.97	10.853	1.12609	K01078//acid phosphatase [EC:3.1.3.2]+ko00740//Riboflavin metabolism+ko01100//Metabolic pathways+ko00730//Thiamine metabolism;K01083//3-phytase [EC:3.1.3.8]+ko00562//Inositol phosphate metabolism	GO:0003993//acid phosphatase activity;GO:0016791//phosphatase activity;GO:0016787//hydrolase activity;GO:0016788//hydrolase activity, acting on ester bonds;GO:0042578//phosphoric ester hydrolase activity;GO:0003824//catalytic activity;	acid phosphatase, putative (CNC05540)
3254824	1.85	4.046	1.12642	K00854//xylulokinase [EC:2.7.1.17]+ko01100//Metabolic pathways+ko00040//Pentose and glucuronate interconversions	GO:0019321//pentose metabolic process;GO:0005997//xylulose metabolic process;GO:0044281//small molecule metabolic process;GO:0005996//monosaccharide metabolic process;GO:0005975//carbohydrate metabolic process;GO:0071704//organic substance metabolic process;GO:0008152//metabolic process;GO:0044238//primary metabolic process;GO:0005737//cytoplasm;GO:0005622//intracellular;GO:0044424//intracellular…	xylulokinase, putative (CNL03870)
36393032	3.356	7.336	1.12686	K21632//white-opaque regulator 2	GO:0044464//cell part;GO:0005623//cell;GO:0044424//intracellular part;GO:0005634//nucleus;GO:0043227//membrane-bounded organelle;GO:0043229//intracellular organelle;GO:0043231//intracellular membrane-bounded organelle;GO:0005622//intracellular;GO:0043226//organelle;GO:0008270//zinc ion binding;GO:0046914//transition metal ion binding;GO:0005488//binding;GO:0043167//ion binding;GO:0000981//RNA pol…	hypothetical protein (CNI01005)
3258664	10.523	22.996	1.12727			expressed protein (CNG01120)
3253758	4.94	10.796	1.12754	K16569//gamma-tubulin complex component 2	GO:0043933//macromolecular complex subunit organization;GO:0000280//nuclear division;GO:0051258//protein polymerization;GO:1903047//mitotic cell cycle process;GO:0007052//mitotic spindle organization;GO:0046785//microtubule polymerization;GO:0051415//interphase microtubule nucleation by interphase microtubule organizing center;GO:0016043//cellular component organization;GO:0051418//microtubule nu…	conserved hypothetical protein (CNA02860)
3257981	7.186	15.713	1.12798	K00318//proline dehydrogenase [EC:1.5.-.-]+ko00330//Arginine and proline metabolism+ko01100//Metabolic pathways+ko01130//Biosynthesis of antibiotics+ko01110//Biosynthesis of secondary metabolites	GO:0006520//cellular amino acid metabolic process;GO:0010133//proline catabolic process to glutamate;GO:0009987//cellular process;GO:1901606//alpha-amino acid catabolic process;GO:0019752//carboxylic acid metabolic process;GO:0006560//proline metabolic process;GO:0009064//glutamine family amino acid metabolic process;GO:0043436//oxoacid metabolic process;GO:0046483//heterocycle metabolic process;…	conserved hypothetical protein (CNE04860)
36392917	4.213	9.21	1.12822			tRNA-Lys (CNF04035)
3253527	12.916	28.27	1.12941	K19849//signaling mucin MSB2+ko04011//MAPK signaling pathway - yeast;K19475//WAS/WASL-interacting protein+ko04144//Endocytosis		conserved hypothetical protein (CNA06220)
36393119	34.58	75.746	1.13068			hypothetical protein (CNL04647)
3259063	30.433	66.683	1.13181			hypothetical protein (CNH02780)
3259302	28.943	63.526	1.13327	K05853//Ca2+ transporting ATPase, sarcoplasmic/endoplasmic reticulum [EC:3.6.3.8]	GO:0031224//intrinsic component of membrane;GO:0044425//membrane part;GO:0016020//membrane;GO:0016021//integral component of membrane;GO:0032553//ribonucleotide binding;GO:0032559//adenyl ribonucleotide binding;GO:0032555//purine ribonucleotide binding;GO:0043167//ion binding;GO:0030554//adenyl nucleotide binding;GO:0097159//organic cyclic compound binding;GO:1901363//heterocyclic compound bindin…	calcium-transporting ATPase, putative (CNH02370)
36392837	8.59	18.86	1.13361			expressed protein (CND04230)
3254028	16.89	37.106	1.13502			expressed protein (CNA02970)
3258276	6.626	14.563	1.13551	K17794//mitochondrial import inner membrane translocase subunit TIM23		expressed protein (CNF02750)
3257303	95.466	209.963	1.1367	K22020//mucin-19	GO:0031224//intrinsic component of membrane;GO:0044425//membrane part;GO:0016021//integral component of membrane;GO:0016020//membrane;	hypothetical protein (CND03920)
3257033	11.653	25.65	1.13788			expressed protein (CND06090)
3253390	31.323	69.003	1.13891	K07019//uncharacterized protein	GO:0044237//cellular metabolic process;GO:0051792//medium-chain fatty acid biosynthetic process;GO:0044255//cellular lipid metabolic process;GO:0044238//primary metabolic process;GO:0044242//cellular lipid catabolic process;GO:0071704//organic substance metabolic process;GO:0008152//metabolic process;GO:0044282//small molecule catabolic process;GO:0044283//small molecule biosynthetic process;GO:0…	RNA polymerase II transcription factor, putative (CNA03130)
3258003	4.963	10.94	1.14009	K01426//amidase [EC:3.5.1.4]+ko00380//Tryptophan metabolism+ko00330//Arginine and proline metabolism+ko00360//Phenylalanine metabolism	GO:0016787//hydrolase activity;GO:0003824//catalytic activity;GO:0016811//hydrolase activity, acting on carbon-nitrogen (but not peptide) bonds, in linear amides;GO:0016810//hydrolase activity, acting on carbon-nitrogen (but not peptide) bonds;GO:0004040//amidase activity;	general amidase, putative (CNE01840)
3259434	3.186	7.033	1.14058		GO:0051234//establishment of localization;GO:0006810//transport;GO:0055085//transmembrane transport;GO:0051179//localization;GO:0016021//integral component of membrane;GO:0044425//membrane part;GO:0031224//intrinsic component of membrane;GO:0016020//membrane;	membrane protein, putative (CNI00850)
3253987	39.67	87.563	1.14193	K12260//sulfiredoxin [EC:1.8.98.2]	GO:0009987//cellular process;GO:0033554//cellular response to stress;GO:0042221//response to chemical;GO:0051716//cellular response to stimulus;GO:0070887//cellular response to chemical stimulus;GO:0034599//cellular response to oxidative stress;GO:0006950//response to stress;GO:0050896//response to stimulus;GO:0006979//response to oxidative stress;GO:0044424//intracellular part;GO:0005623//cell;G…	conserved hypothetical protein (CNA06340)
3258259	28.946	63.903	1.14211			hypothetical protein (CNF02060)
3259665	7.666	16.946	1.14279	K22020//mucin-19		hypothetical protein (CNI00030)
3253466	32.196	71.223	1.14515		GO:0031224//intrinsic component of membrane;GO:0016020//membrane;GO:0044425//membrane part;GO:0016021//integral component of membrane;	expressed protein (CNA00410)
3256222	4.83	10.69	1.14594			hypothetical protein (CNC02740)
3259657	33.166	73.42	1.146		GO:0008152//metabolic process;GO:0016829//lyase activity;GO:0003824//catalytic activity;GO:0016846//carbon-sulfur lyase activity;	expressed protein (CNI03450)
3259310	0.84	1.856	1.14727	K08192//MFS transporter, ACS family, allantoate permease	GO:0006810//transport;GO:0055085//transmembrane transport;GO:0051179//localization;GO:0051234//establishment of localization;GO:0031224//intrinsic component of membrane;GO:0016020//membrane;GO:0016021//integral component of membrane;GO:0044425//membrane part;	hypothetical protein (CNH00110)
3259071	7.3	16.176	1.14731	K07478//putative ATPase	GO:0034645//cellular macromolecule biosynthetic process;GO:0009059//macromolecule biosynthetic process;GO:0044238//primary metabolic process;GO:0051716//cellular response to stimulus;GO:0006950//response to stress;GO:0046483//heterocycle metabolic process;GO:1901360//organic cyclic compound metabolic process;GO:1901576//organic substance biosynthetic process;GO:0006260//DNA replication;GO:0034641…	helicase, putative (CNH00610)
3255389	4.386	9.73	1.14936	K03457//nucleobase:cation symporter-1, NCS1 family	GO:0071702//organic substance transport;GO:0006810//transport;GO:0055085//transmembrane transport;GO:0051179//localization;GO:0071705//nitrogen compound transport;GO:0015851//nucleobase transport;GO:0051234//establishment of localization;GO:0016020//membrane;GO:0044425//membrane part;GO:0044464//cell part;GO:0005886//plasma membrane;GO:0005623//cell;GO:0031224//intrinsic component of membrane;GO:…	hypothetical protein (CNN02280)
3257772	5.226	11.62	1.15221			expressed protein (CNE04740)
3255751	12.023	26.753	1.15342			hypothetical protein (CNB05670)
3253310	12.796	28.506	1.15478			hypothetical protein (CNA04620)
3255032	17.603	39.223	1.15503	K00767//nicotinate-nucleotide pyrophosphorylase (carboxylating) [EC:2.4.2.19]+ko01100//Metabolic pathways+ko00760//Nicotinate and nicotinamide metabolism	GO:0071704//organic substance metabolic process;GO:0005975//carbohydrate metabolic process;GO:0044238//primary metabolic process;GO:0008152//metabolic process;GO:0016787//hydrolase activity;GO:0003824//catalytic activity;GO:0016798//hydrolase activity, acting on glycosyl bonds;GO:0004553//hydrolase activity, hydrolyzing O-glycosyl compounds;	hypothetical protein (CNL03820)
3255357	3.246	7.23	1.1555	K08798//MAP/microtubule affinity-regulating kinase [EC:2.7.11.1];K08286//protein-serine/threonine kinase [EC:2.7.11.-]	GO:0006796//phosphate-containing compound metabolic process;GO:0006468//protein phosphorylation;GO:0044267//cellular protein metabolic process;GO:0018210//peptidyl-threonine modification;GO:0044238//primary metabolic process;GO:0044260//cellular macromolecule metabolic process;GO:0050896//response to stimulus;GO:0023052//signaling;GO:0016310//phosphorylation;GO:0044237//cellular metabolic process…	conserved hypothetical protein (CNN00400)
3258113	9.99	22.266	1.15553		GO:0016021//integral component of membrane;GO:0031224//intrinsic component of membrane;GO:0044425//membrane part;GO:0016020//membrane;	conserved hypothetical protein (CNF01450)
3257869	16.3	36.323	1.15574	K00485//dimethylaniline monooxygenase (N-oxide forming) [EC:1.14.13.8];K14556//U3 small nucleolar RNA-associated protein 12+ko03008//Ribosome biogenesis in eukaryotes	GO:0048037//cofactor binding;GO:0043167//ion binding;GO:0000166//nucleotide binding;GO:0004497//monooxygenase activity;GO:0004499//N,N-dimethylaniline monooxygenase activity;GO:0050661//NADP binding;GO:1901265//nucleoside phosphate binding;GO:0005488//binding;GO:0016709//oxidoreductase activity, acting on paired donors, with incorporation or reduction of molecular oxygen, NAD(P)H as one donor, an…	flavin-containing monooxygenase, putative (CNE00850)
3259624	21.776	48.56	1.1565			hypothetical protein (CNI03810)
3255036	11.356	25.343	1.15702		GO:0031224//intrinsic component of membrane;GO:0044425//membrane part;GO:0016021//integral component of membrane;GO:0016020//membrane;	expressed protein (CNL06040)
3253553	40.213	89.75	1.15772	K20649//Rho GTPase-activating protein 39	GO:0007165//signal transduction;GO:0065007//biological regulation;GO:0023052//signaling;GO:0007154//cell communication;GO:0050896//response to stimulus;GO:0009987//cellular process;GO:0050789//regulation of biological process;GO:0051716//cellular response to stimulus;GO:0050794//regulation of cellular process;GO:0043229//intracellular organelle;GO:0043228//non-membrane-bounded organelle;GO:004323…	conserved hypothetical protein (CNA06260)
3257261	6.356	14.193	1.15784	K08165//MFS transporter, DHA2 family, multidrug resistance protein	GO:0051179//localization;GO:0051234//establishment of localization;GO:0006810//transport;GO:0055085//transmembrane transport;GO:0044425//membrane part;GO:0016020//membrane;GO:0016021//integral component of membrane;GO:0031224//intrinsic component of membrane;	MFS transporter, putative (CND00450)
3255047	86.516	193.323	1.15919	K05863//solute carrier family 25 (mitochondrial adenine nucleotide translocator), member 4/5/6/31	GO:0009987//cellular process;GO:0065008//regulation of biological quality;GO:0046902//regulation of mitochondrial membrane permeability;GO:0006839//mitochondrial transport;GO:0065007//biological regulation;GO:0051234//establishment of localization;GO:0090559//regulation of membrane permeability;GO:0016043//cellular component organization;GO:0006810//transport;GO:0051179//localization;GO:0061024//…	conserved hypothetical protein (CNM01090)
3254860	3.156	7.05	1.15952	K01381//saccharopepsin [EC:3.4.23.25]+ko04138//Autophagy - yeast;K19898//alpha-agglutinin	GO:0043170//macromolecule metabolic process;GO:0019538//protein metabolic process;GO:0009987//cellular process;GO:1901565//organonitrogen compound catabolic process;GO:0045229//external encapsulating structure organization;GO:0071852//fungal-type cell wall organization or biogenesis;GO:0071840//cellular component organization or biogenesis;GO:0030163//protein catabolic process;GO:0016043//cellula…	endopeptidase, putative (CNL05490)
3258888	9.06	20.26	1.16031		GO:0044425//membrane part;GO:0016021//integral component of membrane;GO:0016020//membrane;GO:0031224//intrinsic component of membrane;GO:0016491//oxidoreductase activity;GO:0003824//catalytic activity;	conserved hypothetical protein (CNG03750)
3253671	5.963	13.326	1.16035		GO:0097435//supramolecular fiber organization;GO:0070271//protein complex biogenesis;GO:0046785//microtubule polymerization;GO:0016043//cellular component organization;GO:0007020//microtubule nucleation;GO:0000226//microtubule cytoskeleton organization;GO:0006461//protein complex assembly;GO:0071840//cellular component organization or biogenesis;GO:0044085//cellular component biogenesis;GO:002260…	expressed protein (CNA02470)
3256203	11.006	24.626	1.16093	K07232//glutathione-specific gamma-glutamylcyclotransferase [EC:4.3.2.7]+ko01100//Metabolic pathways+ko00480//Glutathione metabolism	GO:1901565//organonitrogen compound catabolic process;GO:0009987//cellular process;GO:0009056//catabolic process;GO:0043171//peptide catabolic process;GO:0043603//cellular amide metabolic process;GO:0006575//cellular modified amino acid metabolic process;GO:0034641//cellular nitrogen compound metabolic process;GO:0008152//metabolic process;GO:1901575//organic substance catabolic process;GO:005118…	conserved hypothetical protein (CNC06790)
3253453	5.783	12.943	1.1611	K02541//DNA replication licensing factor MCM3 [EC:3.6.4.12]+ko03030//DNA replication+ko04113//Meiosis - yeast+ko04111//Cell cycle - yeast	GO:0006270//DNA replication initiation;GO:0051095//regulation of helicase activity;GO:0006260//DNA replication;GO:0006807//nitrogen compound metabolic process;GO:0006259//DNA metabolic process;GO:0008152//metabolic process;GO:0034641//cellular nitrogen compound metabolic process;GO:0009987//cellular process;GO:1901360//organic cyclic compound metabolic process;GO:0044237//cellular metabolic proce…	ATP dependent DNA helicase, putative (CNA00900)
3253862	12.403	27.756	1.16191	K03164//DNA topoisomerase II [EC:5.99.1.3]	GO:0071840//cellular component organization or biogenesis;GO:0044237//cellular metabolic process;GO:0006725//cellular aromatic compound metabolic process;GO:0006265//DNA topological change;GO:0016043//cellular component organization;GO:0046483//heterocycle metabolic process;GO:0044260//cellular macromolecule metabolic process;GO:0006139//nucleobase-containing compound metabolic process;GO:1901360…	DNA topoisomerase II, putative (CNA03600)
3253828	10.57	23.67	1.16294	K01078//acid phosphatase [EC:3.1.3.2]+ko00740//Riboflavin metabolism+ko01100//Metabolic pathways+ko00730//Thiamine metabolism;K11369//retrograde regulation protein 2;K01939//adenylosuccinate synthase [EC:6.3.4.4]+ko00250//Alanine, aspartate and glutamate metabolism+ko00230//Purine metabolism+ko01100//Metabolic pathways	GO:0051234//establishment of localization;GO:0051179//localization;GO:0055085//transmembrane transport;GO:0006810//transport;GO:0031224//intrinsic component of membrane;GO:0044425//membrane part;GO:0016020//membrane;GO:0016021//integral component of membrane;	High-affinity nicotinic acid transporter, putative (CNA02880)
3257953	27.243	61.34	1.1704			expressed protein (CNE05240)
3256539	12.3	27.713	1.17099	K08158//MFS transporter, DHA1 family, multidrug resistance protein	GO:0051179//localization;GO:0051234//establishment of localization;GO:0055085//transmembrane transport;GO:0006810//transport;GO:0016021//integral component of membrane;GO:0016020//membrane;GO:0044425//membrane part;GO:0031224//intrinsic component of membrane;GO:0005215//transporter activity;	polyamine transporter, putative (CNC00370)
36392978	0.923	2.076	1.17146			hypothetical protein (CNH00713)
3259559	4.153	9.356	1.17163	K10747//DNA ligase 1 [EC:6.5.1.1 6.5.1.6 6.5.1.7]+ko03430//Mismatch repair+ko03420//Nucleotide excision repair+ko03030//DNA replication+ko03410//Base excision repair	GO:0071897//DNA biosynthetic process;GO:0044238//primary metabolic process;GO:0043170//macromolecule metabolic process;GO:0044260//cellular macromolecule metabolic process;GO:0044786//cell cycle DNA replication;GO:0034641//cellular nitrogen compound metabolic process;GO:0051103//DNA ligation involved in DNA repair;GO:0044249//cellular biosynthetic process;GO:1903047//mitotic cell cycle process;GO…	DNA ligase, putative (CNI04170)
3253932	5.336	12.023	1.17201	K10638//E3 ubiquitin-protein ligase UHRF1 [EC:2.3.2.27]		conserved hypothetical protein (CNA06550)
3255407	9.72	21.9	1.17231	K00698//chitin synthase [EC:2.4.1.16]+ko00520//Amino sugar and nucleotide sugar metabolism	GO:0022402//cell cycle process;GO:1901566//organonitrogen compound biosynthetic process;GO:0009059//macromolecule biosynthetic process;GO:1901576//organic substance biosynthetic process;GO:0006807//nitrogen compound metabolic process;GO:0017144//drug metabolic process;GO:0009058//biosynthetic process;GO:0006023//aminoglycan biosynthetic process;GO:0043170//macromolecule metabolic process;GO:19010…	hypothetical protein (CNN02115)
3253454	47.473	107.063	1.1724			expressed protein (CNA00010)
3257296	20.723	46.716	1.17248	K19849//signaling mucin MSB2+ko04011//MAPK signaling pathway - yeast;K01183//chitinase [EC:3.2.1.14]+ko00520//Amino sugar and nucleotide sugar metabolism+ko01100//Metabolic pathways	GO:0044267//cellular protein metabolic process;GO:0044260//cellular macromolecule metabolic process;GO:0043413//macromolecule glycosylation;GO:1901135//carbohydrate derivative metabolic process;GO:0034645//cellular macromolecule biosynthetic process;GO:0019538//protein metabolic process;GO:0009987//cellular process;GO:0036211//protein modification process;GO:1901576//organic substance biosyntheti…	conserved hypothetical protein (CND04970)
3258630	11.39	25.696	1.17312	K08272//calcium binding protein 39		transcriptional repressor, putative (CNG02720)
3254243	4.006	9.053	1.17441			expressed protein (CNJ03410)
3256864	2.906	6.566	1.17519	K16261//yeast amino acid transporter	GO:0031224//intrinsic component of membrane;GO:0016020//membrane;GO:0044425//membrane part;GO:0016021//integral component of membrane;GO:0005215//transporter activity;GO:0008514//organic anion transmembrane transporter activity;GO:0015075//ion transmembrane transporter activity;GO:0015318//inorganic molecular entity transmembrane transporter activity;GO:0005342//organic acid transmembrane transpo…	amino acid transporter, putative (CND02430)
3255884	30.716	69.406	1.1753	K13137//serine-threonine kinase receptor-associated protein+ko03013//RNA transport	GO:0016740//transferase activity;GO:0016301//kinase activity;GO:0016772//transferase activity, transferring phosphorus-containing groups;GO:0003824//catalytic activity;	serine/threonine kinase receptor associated protein, putative (CNB00210)
36392794	7.343	16.593	1.17547	K06867//uncharacterized protein		hypothetical protein (CNC03545)
3254253	5.666	12.813	1.17615	K03165//DNA topoisomerase III [EC:5.99.1.2]+ko03440//Homologous recombination	GO:0043170//macromolecule metabolic process;GO:0006139//nucleobase-containing compound metabolic process;GO:0008152//metabolic process;GO:0006725//cellular aromatic compound metabolic process;GO:0051276//chromosome organization;GO:0006265//DNA topological change;GO:0016043//cellular component organization;GO:0006259//DNA metabolic process;GO:0006996//organelle organization;GO:0044238//primary met…	DNA topoisomerase type I, putative (CNJ00400)
3256193	16.8	37.993	1.17703	K00020//3-hydroxyisobutyrate dehydrogenase [EC:1.1.1.31]+ko00280//Valine, leucine and isoleucine degradation+ko01100//Metabolic pathways	GO:0051287//NAD binding;GO:0016614//oxidoreductase activity, acting on CH-OH group of donors;GO:0097159//organic cyclic compound binding;GO:0016491//oxidoreductase activity;GO:0016616//oxidoreductase activity, acting on the CH-OH group of donors, NAD or NADP as acceptor;GO:0004616//phosphogluconate dehydrogenase (decarboxylating) activity;GO:0050662//coenzyme binding;GO:0048037//cofactor binding;…	conserved hypothetical protein (CNC03870)
3259476	12.86	29.11	1.17814	K10772//AP endonuclease 2 [EC:4.2.99.18]+ko03410//Base excision repair		DNA-(apurinic or apyrimidinic site) lyase, putative (CNI04070)
3259784	3.233	7.34	1.18092	K16489//protein SFI1		spindle pole body duplication -related protein, putative (CNI03870)
3254472	5.386	12.226	1.18179			expressed protein (CNK00260)
3254716	4.523	10.27	1.1824		GO:0055085//transmembrane transport;GO:0006810//transport;GO:0051234//establishment of localization;GO:0051179//localization;GO:0044425//membrane part;GO:0031224//intrinsic component of membrane;GO:0016020//membrane;GO:0016021//integral component of membrane;	conserved hypothetical protein (CNK03020)
3258296	6.876	15.613	1.18307	K15196//transcription factor IIIB 90 kDa subunit	GO:0043170//macromolecule metabolic process;GO:0006383//transcription from RNA polymerase III promoter;GO:0010467//gene expression;GO:0044260//cellular macromolecule metabolic process;GO:0044249//cellular biosynthetic process;GO:0044085//cellular component biogenesis;GO:0046483//heterocycle metabolic process;GO:0090304//nucleic acid metabolic process;GO:0065003//macromolecular complex assembly;GO…	transcription factor iiib 70 kd subunit, putative (CNF00660)
3259034	13.66	31.093	1.18624	K07555//ATP synthase mitochondrial F1 complex assembly factor 1;K02208//cyclin-dependent kinase 8/11 [EC:2.7.11.22 2.7.11.23]		hypothetical protein (CNH02610)
3257571	6.513	14.833	1.18651	K22493//agglutinin-like protein		expressed protein (CNE01620)
3254382	12.486	28.443	1.18696	K15711//SWI/SNF-related matrix-associated actin-dependent regulator of chromatin subfamily A3 [EC:3.6.4.- 2.3.2.27];K15505//DNA repair protein RAD5 [EC:3.6.4.-]	GO:0044424//intracellular part;GO:0005634//nucleus;GO:0043231//intracellular membrane-bounded organelle;GO:0043229//intracellular organelle;GO:0043226//organelle;GO:0005623//cell;GO:0005622//intracellular;GO:0044464//cell part;GO:0043227//membrane-bounded organelle;GO:0032559//adenyl ribonucleotide binding;GO:0017076//purine nucleotide binding;GO:0035639//purine ribonucleoside triphosphate bindin…	DNA repair protein rad8, putative (CNK01170)
3255705	6.52	14.85	1.18721	K00015//glyoxylate reductase [EC:1.1.1.26]+ko01100//Metabolic pathways+ko01110//Biosynthesis of secondary metabolites+ko00630//Glyoxylate and dicarboxylate metabolism	GO:0005622//intracellular;GO:0044444//cytoplasmic part;GO:0005737//cytoplasm;GO:0044424//intracellular part;GO:0044464//cell part;GO:0043226//organelle;GO:0043229//intracellular organelle;GO:0043231//intracellular membrane-bounded organelle;GO:0005623//cell;GO:0043227//membrane-bounded organelle;GO:0005634//nucleus;GO:0005829//cytosol;GO:0016618//hydroxypyruvate reductase activity;GO:0046983//pro…	oxidoreductase, putative (CNB05660)
3255864	28.663	65.586	1.18797	K09241//transcriptional regulatory protein GAL4;K01684//galactonate dehydratase [EC:4.2.1.6]+ko01100//Metabolic pathways+ko00052//Galactose metabolism;K09240//transcriptional regulatory protein CAT8;K09241//transcriptional regulatory protein GAL4;K01684//galactonate dehydratase [EC:4.2.1.6]+ko01100//Metabolic pathways+ko00052//Galactose metabolism;K09240//transcriptional regulatory protein CAT8	GO:0000429//carbon catabolite regulation of transcription from RNA polymerase II promoter;GO:0065007//biological regulation;GO:0050896//response to stimulus;GO:0045893//positive regulation of transcription, DNA-templated;GO:1901522//positive regulation of transcription from RNA polymerase II promoter involved in cellular response to chemical stimulus;GO:0045990//carbon catabolite regulation of tr…	nucleus protein, putative (CNB03390)
36393173	12.166	27.736	1.18838	K11238//cytokinesis protein+ko04011//MAPK signaling pathway - yeast;K19475//WAS/WASL-interacting protein+ko04144//Endocytosis	GO:0005886//plasma membrane;GO:0071944//cell periphery;GO:0005623//cell;GO:0031224//intrinsic component of membrane;GO:0044464//cell part;GO:0016020//membrane;GO:0016021//integral component of membrane;GO:0044425//membrane part;	hypothetical protein (CNN01475)
3256282	7.716	17.596	1.18842	K10858//DNA mismatch repair protein PMS2+ko03430//Mismatch repair	GO:0051716//cellular response to stimulus;GO:0006950//response to stress;GO:0033554//cellular response to stress;GO:0044238//primary metabolic process;GO:0050896//response to stimulus;GO:0006725//cellular aromatic compound metabolic process;GO:0006974//cellular response to DNA damage stimulus;GO:0009987//cellular process;GO:0008152//metabolic process;GO:0043170//macromolecule metabolic process;GO…	ATPase, putative (CNC02500)
3255121	55.476	126.536	1.18892	K19950//protein transport protein SEC9	GO:0048284//organelle fusion;GO:0061025//membrane fusion;GO:0006906//vesicle fusion;GO:0006996//organelle organization;GO:0046903//secretion;GO:0051179//localization;GO:0061024//membrane organization;GO:0016050//vesicle organization;GO:0009987//cellular process;GO:0006887//exocytosis;GO:0006810//transport;GO:0032940//secretion by cell;GO:0071840//cellular component organization or biogenesis;GO:0…	conserved hypothetical protein (CNM01950)
3258830	7.52	17.166	1.1902	K11319//inhibitor of growth protein 3;K11346//inhibitor of growth protein 4	GO:0043170//macromolecule metabolic process;GO:0006996//organelle organization;GO:0009987//cellular process;GO:0008152//metabolic process;GO:0071840//cellular component organization or biogenesis;GO:0051276//chromosome organization;GO:0016043//cellular component organization;GO:0043412//macromolecule modification;GO:0071704//organic substance metabolic process;GO:0016569//covalent chromatin modif…	PHD-finger protein, putative (CNG02500)
3258718	6.42	14.77	1.19387	K19791//iron transport multicopper oxidase;K19791//iron transport multicopper oxidase	GO:0003824//catalytic activity;GO:0046872//metal ion binding;GO:0016491//oxidoreductase activity;GO:0005507//copper ion binding;GO:0005488//binding;GO:0046914//transition metal ion binding;GO:0043167//ion binding;GO:0043169//cation binding;	diphenol oxidase, putative (CNG01250)
3257908	18.9	43.336	1.19636		GO:0016772//transferase activity, transferring phosphorus-containing groups;GO:0016779//nucleotidyltransferase activity;GO:0034061//DNA polymerase activity;GO:0016740//transferase activity;GO:0140097//catalytic activity, acting on DNA;GO:0003964//RNA-directed DNA polymerase activity;GO:0003824//catalytic activity;	hypothetical protein (CNE05380)
3253425	19.523	44.8	1.19807	K01519//inosine triphosphate pyrophosphatase [EC:3.6.1.-]+ko00230//Purine metabolism+ko01100//Metabolic pathways		expressed protein (CNA02990)
3259545	10.083	23.146	1.19815	K22570//fumagillin biosynthesis dioxygenase	GO:0016491//oxidoreductase activity;GO:0003824//catalytic activity;GO:0051213//dioxygenase activity;	expressed protein (CNI00020)
3254598	8.536	19.643	1.20125	K14522//ribonuclease P/MRP protein subunit POP3 [EC:3.1.26.5]+ko03013//RNA transport+ko03008//Ribosome biogenesis in eukaryotes		expressed protein (CNK02890)
36392920	2.853	6.563	1.20133		GO:0016021//integral component of membrane;GO:0031224//intrinsic component of membrane;GO:0071944//cell periphery;GO:0044464//cell part;GO:0005886//plasma membrane;GO:0005623//cell;GO:0016020//membrane;GO:0044425//membrane part;	hypothetical protein (CNG00305)
3257390	23.246	53.5	1.20183			hypothetical protein (CND03090)
3254188	22.526	51.84	1.20195	K11397//chromatin modification-related protein VID21;K20046//actin cytoskeleton-regulatory complex protein SLA1;K11233//osomolarity two-component system, response regulator SSK1+ko04011//MAPK signaling pathway - yeast+ko04139//Mitophagy - yeast;K03126//transcription initiation factor TFIID subunit 12+ko03022//Basal transcription factors;K15198//transcription factor TFIIIB component B''	GO:0010629//negative regulation of gene expression;GO:0006139//nucleobase-containing compound metabolic process;GO:0043170//macromolecule metabolic process;GO:0006725//cellular aromatic compound metabolic process;GO:0034655//nucleobase-containing compound catabolic process;GO:0009056//catabolic process;GO:1901360//organic cyclic compound metabolic process;GO:0090304//nucleic acid metabolic proces…	hypothetical protein (CNJ01520)
3255876	13.466	31	1.20214	K01493//dCMP deaminase [EC:3.5.4.12]+ko01100//Metabolic pathways+ko00240//Pyrimidine metabolism	GO:0016787//hydrolase activity;GO:0003824//catalytic activity;GO:0008270//zinc ion binding;GO:0046914//transition metal ion binding;GO:0005488//binding;GO:0043167//ion binding;GO:0043169//cation binding;GO:0046872//metal ion binding;	dCMP deaminase, putative (CNB00950)
3254821	7.25	16.696	1.20282		GO:0046483//heterocycle metabolic process;GO:0009451//RNA modification;GO:0044260//cellular macromolecule metabolic process;GO:1901360//organic cyclic compound metabolic process;GO:0071704//organic substance metabolic process;GO:0008152//metabolic process;GO:0034641//cellular nitrogen compound metabolic process;GO:0016070//RNA metabolic process;GO:0043170//macromolecule metabolic process;GO:00099…	hypothetical protein (CNL06320)
3254541	6.72	15.473	1.20295			hypothetical protein (CNK00770)
3254380	64.566	148.683	1.20301	K07300//Ca2+:H+ antiporter	GO:0051179//localization;GO:0051234//establishment of localization;GO:0055085//transmembrane transport;GO:0006810//transport;GO:0044424//intracellular part;GO:0005737//cytoplasm;GO:0005622//intracellular;GO:0000324//fungal-type vacuole;GO:0043229//intracellular organelle;GO:0016020//membrane;GO:0044425//membrane part;GO:0000322//storage vacuole;GO:0098805//whole membrane;GO:0044464//cell part;GO:…	calcium ion transporter, putative (CNK01330)
3257894	6.64	15.296	1.20366			expressed protein (CNE00050)
3254458	7.033	16.216	1.20416	K08737//DNA mismatch repair protein MSH6+ko03430//Mismatch repair	GO:0006725//cellular aromatic compound metabolic process;GO:0048285//organelle fission;GO:0006260//DNA replication;GO:0010558//negative regulation of macromolecule biosynthetic process;GO:0050794//regulation of cellular process;GO:0043170//macromolecule metabolic process;GO:0006974//cellular response to DNA damage stimulus;GO:0090329//regulation of DNA-dependent DNA replication;GO:0006950//respon…	mismatch repair-related protein, putative (CNK02590)
3254872	5.05	11.64	1.2044	K14326//regulator of nonsense transcripts 1 [EC:3.6.4.-]+ko03013//RNA transport+ko03015//mRNA surveillance pathway	GO:0003824//catalytic activity;GO:0017111//nucleoside-triphosphatase activity;GO:0016462//pyrophosphatase activity;GO:0004386//helicase activity;GO:0016817//hydrolase activity, acting on acid anhydrides;GO:0016818//hydrolase activity, acting on acid anhydrides, in phosphorus-containing anhydrides;GO:0016787//hydrolase activity;	DNA helicase, putative (CNL04770)
3253592	3.92	9.04	1.20488	K11361//transcription factor SPT20	GO:0043226//organelle;GO:0005622//intracellular;GO:0005634//nucleus;GO:0044464//cell part;GO:0044424//intracellular part;GO:0005623//cell;GO:0043227//membrane-bounded organelle;GO:0043229//intracellular organelle;GO:0043231//intracellular membrane-bounded organelle;GO:0003700//DNA binding transcription factor activity;GO:0140110//transcription regulator activity;GO:0046872//metal ion binding;GO:0…	expressed protein (CNA01810)
3257880	8.836	20.386	1.20585		GO:0009056//catabolic process;GO:0008152//metabolic process;GO:0003824//catalytic activity;GO:0016787//hydrolase activity;	hypothetical protein (CNE04520)
3254545	5.566	12.84	1.20634	K02646//regulatory protein PHO2+ko04111//Cell cycle - yeast;K12411//homeobox protein YOX1/YHP1		conserved hypothetical protein (CNK00090)
36393040	19.5	45.54	1.2084		GO:0055085//transmembrane transport;GO:0051234//establishment of localization;GO:0051179//localization;GO:0006810//transport;GO:0016021//integral component of membrane;GO:0016020//membrane;GO:0044425//membrane part;GO:0031224//intrinsic component of membrane;	hypothetical protein (CNI02965)
3255657	11.213	26.546	1.20857	K08165//MFS transporter, DHA2 family, multidrug resistance protein;K08165//MFS transporter, DHA2 family, multidrug resistance protein	GO:0051179//localization;GO:0006810//transport;GO:0051234//establishment of localization;GO:0055085//transmembrane transport;GO:0031224//intrinsic component of membrane;GO:0016021//integral component of membrane;GO:0044425//membrane part;GO:0016020//membrane;	expressed protein (CNB02100)
3255964	5.43	12.56	1.20858		GO:0009056//catabolic process;GO:0016070//RNA metabolic process;GO:0009057//macromolecule catabolic process;GO:0044238//primary metabolic process;GO:0046483//heterocycle metabolic process;GO:0044237//cellular metabolic process;GO:0044248//cellular catabolic process;GO:1901575//organic substance catabolic process;GO:0034641//cellular nitrogen compound metabolic process;GO:0043170//macromolecule me…	hypothetical protein (CNB01700)
3259572	5.12	11.83	1.20902	K10862//tyrosyl-DNA phosphodiesterase 1 [EC:3.1.4.-];K05824//homoisocitrate dehydrogenase [EC:1.1.1.87]+ko00300//Lysine biosynthesis+ko01100//Metabolic pathways+ko01230//Biosynthesis of amino acids+ko01130//Biosynthesis of antibiotics+ko01210//2-Oxocarboxylic acid metabolism;K00052//3-isopropylmalate dehydrogenase [EC:1.1.1.85]+ko00660//C5-Branched dibasic acid metabolism+ko01100//Metabolic pathw…	GO:0016616//oxidoreductase activity, acting on the CH-OH group of donors, NAD or NADP as acceptor;GO:0003824//catalytic activity;GO:0050662//coenzyme binding;GO:0097159//organic cyclic compound binding;GO:0048037//cofactor binding;GO:0051287//NAD binding;GO:0000166//nucleotide binding;GO:0016614//oxidoreductase activity, acting on CH-OH group of donors;GO:0046872//metal ion binding;GO:0005488//bi…	tartrate dehydrogenase, putative (CNI00190)
3253302	31.916	73.813	1.20925	K09699//2-oxoisovalerate dehydrogenase E2 component (dihydrolipoyl transacylase) [EC:2.3.1.168]+ko00280//Valine, leucine and isoleucine degradation+ko01100//Metabolic pathways+ko01130//Biosynthesis of antibiotics+ko00640//Propanoate metabolism+ko01110//Biosynthesis of secondary metabolites	GO:0008152//metabolic process;GO:0016740//transferase activity;GO:0003824//catalytic activity;GO:0016746//transferase activity, transferring acyl groups;	tricarboxylic acid cycle-related protein, putative (CNA04660)
3256305	6.946	16.076	1.20959	K04799//flap endonuclease-1 [EC:3.-.-.-]+ko03030//DNA replication+ko03410//Base excision repair+ko03450//Non-homologous end-joining	GO:0006281//DNA repair;GO:0006950//response to stress;GO:0046483//heterocycle metabolic process;GO:0050896//response to stimulus;GO:0009987//cellular process;GO:0034641//cellular nitrogen compound metabolic process;GO:0006139//nucleobase-containing compound metabolic process;GO:1901360//organic cyclic compound metabolic process;GO:0006725//cellular aromatic compound metabolic process;GO:0044237//…	5' flap endonuclease, putative (CNC07150)
3259710	51.096	118.236	1.20983	K11294//nucleolin	GO:0043229//intracellular organelle;GO:0044424//intracellular part;GO:0043227//membrane-bounded organelle;GO:0005737//cytoplasm;GO:0005634//nucleus;GO:0005622//intracellular;GO:0043231//intracellular membrane-bounded organelle;GO:0005623//cell;GO:0044464//cell part;GO:0043226//organelle;GO:0004725//protein tyrosine phosphatase activity;GO:0004721//phosphoprotein phosphatase activity;GO:0042578//p…	hypothetical protein (CNI04350)
3254717	7.206	16.68	1.21003	K08165//MFS transporter, DHA2 family, multidrug resistance protein	GO:0051179//localization;GO:0055085//transmembrane transport;GO:0006810//transport;GO:0051234//establishment of localization;GO:0031224//intrinsic component of membrane;GO:0044425//membrane part;GO:0016020//membrane;GO:0016021//integral component of membrane;	hypothetical protein (CNK02980)
3257422	9.93	22.996	1.21073	K13524//4-aminobutyrate aminotransferase / (S)-3-amino-2-methylpropionate transaminase [EC:2.6.1.19 2.6.1.22]+ko00410//beta-Alanine metabolism+ko00250//Alanine, aspartate and glutamate metabolism+ko00280//Valine, leucine and isoleucine degradation+ko01100//Metabolic pathways+ko00640//Propanoate metabolism+ko00650//Butanoate metabolism	GO:1901564//organonitrogen compound metabolic process;GO:0044237//cellular metabolic process;GO:0042133//neurotransmitter metabolic process;GO:0043436//oxoacid metabolic process;GO:0044281//small molecule metabolic process;GO:0065008//regulation of biological quality;GO:0009987//cellular process;GO:0008152//metabolic process;GO:0065007//biological regulation;GO:0006082//organic acid metabolic pro…	4-aminobutyrate transaminase, putative (CND02040)
3254582	4.093	9.473	1.2108	K19851//flocculation protein FLO11+ko04011//MAPK signaling pathway - yeast		hypothetical protein (CNK02450)
3259747	2.73	6.32	1.21176			expressed protein (CNI00400)
3257100	6.746	15.636	1.21207	K02510//4-hydroxy-2-oxoheptanedioate aldolase [EC:4.1.2.52]+ko00350//Tyrosine metabolism	GO:0071704//organic substance metabolic process;GO:0044238//primary metabolic process;GO:0005975//carbohydrate metabolic process;GO:0008152//metabolic process;GO:0044424//intracellular part;GO:0005737//cytoplasm;GO:0005622//intracellular;GO:0044464//cell part;GO:0005623//cell;GO:0003824//catalytic activity;GO:0016829//lyase activity;GO:0016832//aldehyde-lyase activity;GO:0016830//carbon-carbon ly…	conserved hypothetical protein (CND02070)
3256740	0.183	0.416	1.21215			hypothetical protein (CNC00560)
36392912	2.19	5.083	1.21331			hypothetical protein (CNF03205)
3259607	5.196	12.06	1.21443			hypothetical protein (CNI03920)
3254836	4.05	9.41	1.21467	K11135//Pin2-interacting protein X1;K10643//CCR4-NOT transcription complex subunit 4 [EC:2.3.2.27]+ko03018//RNA degradation;K11275//histone H1/5		hypothetical protein (CNL04380)
3259450	7.42	17.273	1.21852	K14555//U3 small nucleolar RNA-associated protein 13+ko03008//Ribosome biogenesis in eukaryotes		expressed protein (CNI01370)
3257583	7.83	18.236	1.21913	K11126//telomerase reverse transcriptase [EC:2.7.7.49]	GO:0034061//DNA polymerase activity;GO:0097159//organic cyclic compound binding;GO:0016772//transferase activity, transferring phosphorus-containing groups;GO:0005488//binding;GO:0003964//RNA-directed DNA polymerase activity;GO:0003677//DNA binding;GO:0003824//catalytic activity;GO:1901363//heterocyclic compound binding;GO:0016779//nucleotidyltransferase activity;GO:0140097//catalytic activity, a…	telomeric template RNA reverse transcriptase, putative (CNE02180)
3257831	14.583	33.966	1.21923	K01487//guanine deaminase [EC:3.5.4.3]+ko00230//Purine metabolism+ko01100//Metabolic pathways;K15196//transcription factor IIIB 90 kDa subunit;K08139//MFS transporter, SP family, sugar:H+ symporter+ko04113//Meiosis - yeast	GO:0071702//organic substance transport;GO:1905950//monosaccharide transmembrane transport;GO:0051179//localization;GO:0008643//carbohydrate transport;GO:0035428//hexose transmembrane transport;GO:0055085//transmembrane transport;GO:0046323//glucose import;GO:0015758//glucose transport;GO:0015749//monosaccharide transport;GO:0006810//transport;GO:0034219//carbohydrate transmembrane transport;GO:0…	hexose transport-related protein, putative (CNE05180)
3255215	12.54	29.206	1.21934			expressed protein (CNM01650)
3254169	5.733	13.376	1.22098			expressed protein (CNJ03150)
3256876	20.836	48.606	1.22126	K12663//Delta3,5-Delta2,4-dienoyl-CoA isomerase [EC:5.3.3.21]+ko04146//Peroxisome	GO:0008152//metabolic process;GO:0016853//isomerase activity;GO:0003824//catalytic activity;	conserved hypothetical protein (CND02600)
3253827	11.94	27.86	1.22176	K09248//proline utilization trans-activator;K00573//protein-L-isoaspartate(D-aspartate) O-methyltransferase [EC:2.1.1.77];K09242//transcriptional regulatory protein LEU3	GO:0019438//aromatic compound biosynthetic process;GO:0090304//nucleic acid metabolic process;GO:0044249//cellular biosynthetic process;GO:0009987//cellular process;GO:0071704//organic substance metabolic process;GO:0034645//cellular macromolecule biosynthetic process;GO:0044260//cellular macromolecule metabolic process;GO:1901360//organic cyclic compound metabolic process;GO:0006351//transcripti…	conserved hypothetical protein (CNA02020)
3253515	24.813	57.95	1.22306	K11667//INO80 complex subunit C	GO:2001141//regulation of RNA biosynthetic process;GO:0031323//regulation of cellular metabolic process;GO:0009987//cellular process;GO:0019219//regulation of nucleobase-containing compound metabolic process;GO:0060255//regulation of macromolecule metabolic process;GO:0006355//regulation of transcription, DNA-templated;GO:0010556//regulation of macromolecule biosynthetic process;GO:0080090//regul…	nucleus protein, putative (CNA02600)
3258019	34.043	79.513	1.22332	K01381//saccharopepsin [EC:3.4.23.25]+ko04138//Autophagy - yeast;K01379//cathepsin D [EC:3.4.23.5]	GO:0043170//macromolecule metabolic process;GO:0019538//protein metabolic process;GO:0071852//fungal-type cell wall organization or biogenesis;GO:0044238//primary metabolic process;GO:0030163//protein catabolic process;GO:1901575//organic substance catabolic process;GO:0006807//nitrogen compound metabolic process;GO:0031505//fungal-type cell wall organization;GO:0071555//cell wall organization;GO…	endopeptidase, putative (CNF01000)
3256702	19.01	44.436	1.22421	K03549//KUP system potassium uptake protein	GO:0042592//homeostatic process;GO:0030004//cellular monovalent inorganic cation homeostasis;GO:0050801//ion homeostasis;GO:0055080//cation homeostasis;GO:0009987//cellular process;GO:0019725//cellular homeostasis;GO:0030003//cellular cation homeostasis;GO:0055067//monovalent inorganic cation homeostasis;GO:0055075//potassium ion homeostasis;GO:0065008//regulation of biological quality;GO:0055082…	potassium transport protein, high-affinity, putative (CNC04730)
36393068	24.376	56.986	1.22432	K08869//aarF domain-containing kinase		hypothetical protein (CNJ02035)
3253345	5.226	12.236	1.22536			hypothetical protein (CNA05080)
3257606	13.006	30.436	1.22599			expressed protein (CNE05200)
3254492	53.133	124.41	1.22717	K08343//ubiquitin-like-conjugating enzyme ATG3+ko04136//Autophagy - other+ko04138//Autophagy - yeast	GO:0022607//cellular component assembly;GO:1903008//organelle disassembly;GO:0015833//peptide transport;GO:0016236//macroautophagy;GO:0006810//transport;GO:0044804//autophagy of nucleus;GO:0044248//cellular catabolic process;GO:0016043//cellular component organization;GO:0009987//cellular process;GO:0015031//protein transport;GO:0061726//mitochondrion disassembly;GO:0000045//autophagosome assembl…	autophagy-related protein, putative (CNK00360)
3257424	9.563	22.406	1.2275	K05528//alpha 1,6-mannosyltransferase [EC:2.4.1.232]+ko01100//Metabolic pathways+ko00513//Various types of N-glycan biosynthesis	GO:0009100//glycoprotein metabolic process;GO:1901135//carbohydrate derivative metabolic process;GO:0044238//primary metabolic process;GO:0009987//cellular process;GO:0044260//cellular macromolecule metabolic process;GO:0006491//N-glycan processing;GO:0043170//macromolecule metabolic process;GO:0044237//cellular metabolic process;GO:0019538//protein metabolic process;GO:0071704//organic substance…	alpha-1,6-mannosyltransferase, putative (CND03380)
3255359	7.693	18.04	1.22875			hypothetical protein (CNN02080)
3256773	1.55	3.65	1.23062			expressed protein (CNC05110)
3256859	4.246	9.966	1.23069	K18626//trichohyalin;K19898//alpha-agglutinin	GO:0044424//intracellular part;GO:0044422//organelle part;GO:0015630//microtubule cytoskeleton;GO:0043229//intracellular organelle;GO:0005622//intracellular;GO:0005856//cytoskeleton;GO:0043228//non-membrane-bounded organelle;GO:0005815//microtubule organizing center;GO:0044430//cytoskeletal part;GO:0005623//cell;GO:0043226//organelle;GO:0043232//intracellular non-membrane-bounded organelle;GO:004…	conserved hypothetical protein (CND02270)
3258320	7.163	21.71	1.23138	K18045//tyrosine-protein phosphatase SIW14 [EC:3.1.3.48];K18044//tyrosine-protein phosphatase-like protein OCA2;K18045//tyrosine-protein phosphatase SIW14 [EC:3.1.3.48];K18044//tyrosine-protein phosphatase-like protein OCA2	GO:0044464//cell part;GO:0005623//cell;GO:0005622//intracellular;GO:0005737//cytoplasm;GO:0044424//intracellular part;GO:0003824//catalytic activity;GO:0016787//hydrolase activity;GO:0016791//phosphatase activity;GO:0140096//catalytic activity, acting on a protein;GO:0016788//hydrolase activity, acting on ester bonds;GO:0004725//protein tyrosine phosphatase activity;GO:0004721//phosphoprotein pho…	cytoplasm protein, putative (CNF04310)
3255246	9.033	21.23	1.23163	K13953//alcohol dehydrogenase, propanol-preferring [EC:1.1.1.1]+ko00010//Glycolysis / Gluconeogenesis+ko01100//Metabolic pathways+ko01130//Biosynthesis of antibiotics+ko00350//Tyrosine metabolism+ko01110//Biosynthesis of secondary metabolites+ko00071//Fatty acid degradation	GO:0046872//metal ion binding;GO:0005488//binding;GO:0046914//transition metal ion binding;GO:0043169//cation binding;GO:0016491//oxidoreductase activity;GO:0043167//ion binding;GO:0008270//zinc ion binding;GO:0003824//catalytic activity;	conserved hypothetical protein (CNM00470)
3256032	6.8	15.976	1.23172			hypothetical protein (CNB00810)
3254992	2.116	4.983	1.23344	K14002//DnaJ-related protein SCJ1+ko04141//Protein processing in endoplasmic reticulum	GO:0009987//cellular process;GO:0006457//protein folding;GO:0005488//binding;GO:0051082//unfolded protein binding;GO:0005515//protein binding;GO:0046872//metal ion binding;GO:0031072//heat shock protein binding;GO:0043167//ion binding;GO:0043169//cation binding;	chaperone regulator, putative (CNL03780)
3256874	3.566	8.39	1.23477	K10643//CCR4-NOT transcription complex subunit 4 [EC:2.3.2.27]+ko03018//RNA degradation;K03260//translation initiation factor 4G+ko03013//RNA transport		conserved hypothetical protein (CND04500)
3259644	37.04	87.213	1.23534	K01610//phosphoenolpyruvate carboxykinase (ATP) [EC:4.1.1.49]+ko00010//Glycolysis / Gluconeogenesis+ko00020//Citrate cycle (TCA cycle)+ko01100//Metabolic pathways+ko01130//Biosynthesis of antibiotics+ko01110//Biosynthesis of secondary metabolites+ko00620//Pyruvate metabolism+ko01200//Carbon metabolism	GO:1901576//organic substance biosynthetic process;GO:0009058//biosynthetic process;GO:0005996//monosaccharide metabolic process;GO:0016051//carbohydrate biosynthetic process;GO:0019318//hexose metabolic process;GO:0005975//carbohydrate metabolic process;GO:0044283//small molecule biosynthetic process;GO:0046364//monosaccharide biosynthetic process;GO:0006006//glucose metabolic process;GO:0044238…	phosphoenolpyruvate carboxykinase, putative (CNI03590)
3258488	5.193	12.246	1.23648		GO:0071704//organic substance metabolic process;GO:1901360//organic cyclic compound metabolic process;GO:0044260//cellular macromolecule metabolic process;GO:0046483//heterocycle metabolic process;GO:0034641//cellular nitrogen compound metabolic process;GO:0090304//nucleic acid metabolic process;GO:0009987//cellular process;GO:0006259//DNA metabolic process;GO:0044237//cellular metabolic process;…	expressed protein (CNF01490)
3259541	18.75	44.236	1.23792	K20028//palmitoyltransferase ZDHHC2/15/20 [EC:2.3.1.225];K18932//palmitoyltransferase [EC:2.3.1.225];K20029//palmitoyltransferase ZDHHC3/7/25 [EC:2.3.1.225]	GO:0016020//membrane;GO:0031224//intrinsic component of membrane;GO:0044425//membrane part;GO:0016021//integral component of membrane;GO:0016740//transferase activity;GO:0019707//protein-cysteine S-acyltransferase activity;GO:0016409//palmitoyltransferase activity;GO:0019706//protein-cysteine S-palmitoyltransferase activity;GO:0016746//transferase activity, transferring acyl groups;GO:0016747//tr…	expressed protein (CNI03040)
3259486	11.416	26.976	1.23986	K05528//alpha 1,6-mannosyltransferase [EC:2.4.1.232]+ko01100//Metabolic pathways+ko00513//Various types of N-glycan biosynthesis	GO:0016740//transferase activity;GO:0016757//transferase activity, transferring glycosyl groups;GO:0003824//catalytic activity;	alpha-1,6-mannosyltransferase, putative (CNI01080)
3255009	5.086	12.023	1.24009	K21641//glucose transport transcription regulator RGT1	GO:0034645//cellular macromolecule biosynthetic process;GO:0009987//cellular process;GO:0006351//transcription, DNA-templated;GO:0019219//regulation of nucleobase-containing compound metabolic process;GO:0032774//RNA biosynthetic process;GO:0031326//regulation of cellular biosynthetic process;GO:2001141//regulation of RNA biosynthetic process;GO:0009058//biosynthetic process;GO:0043170//macromole…	conserved hypothetical protein (CNL05080)
3258865	14.4	34.06	1.24085		GO:0016407//acetyltransferase activity;GO:0008080//N-acetyltransferase activity;GO:0016410//N-acyltransferase activity;GO:0016747//transferase activity, transferring acyl groups other than amino-acyl groups;GO:0016740//transferase activity;GO:0016746//transferase activity, transferring acyl groups;GO:0003824//catalytic activity;	expressed protein (CNG04010)
3259137	6.123	14.483	1.24135	K11790//denticleless		hypothetical protein (CNH03550)
3256789	13.043	30.883	1.24288	K21632//white-opaque regulator 2	GO:0005622//intracellular;GO:0044424//intracellular part;GO:0044464//cell part;GO:0005634//nucleus;GO:0043226//organelle;GO:0043231//intracellular membrane-bounded organelle;GO:0043229//intracellular organelle;GO:0043227//membrane-bounded organelle;GO:0005623//cell;GO:0000981//RNA polymerase II transcription factor activity, sequence-specific DNA binding;GO:0140110//transcription regulator activi…	hypothetical protein (CNC03320)
3257201	3.76	8.9	1.24389	K01210//glucan 1,3-beta-glucosidase [EC:3.2.1.58]+ko00500//Starch and sucrose metabolism	GO:0043170//macromolecule metabolic process;GO:0044264//cellular polysaccharide metabolic process;GO:1901575//organic substance catabolic process;GO:0044237//cellular metabolic process;GO:0009056//catabolic process;GO:0009057//macromolecule catabolic process;GO:0071704//organic substance metabolic process;GO:0009987//cellular process;GO:0044042//glucan metabolic process;GO:0044262//cellular carbo…	glucan 1,3-beta-glucosidase, putative (CND00790)
3258004	54.06	128.146	1.24452	K17615//serine/threonine-protein phosphatase PPG1 [EC:3.1.3.16]		conserved hypothetical protein (CNE03050)
3257588	7.296	17.33	1.24759	K22804//structural maintenance of chromosomes protein 6		expressed protein (CNE05110)
36392835	10.316	24.506	1.24812			hypothetical protein (CND04013)
3259108	0.323	0.763	1.24886			hypothetical protein (CNH02940)
3253916	2.59	6.163	1.24998	K11548//kinetochore protein Nuf2	GO:0009987//cellular process;GO:0007049//cell cycle;GO:0000278//mitotic cell cycle;GO:0043232//intracellular non-membrane-bounded organelle;GO:0044446//intracellular organelle part;GO:0044422//organelle part;GO:0043226//organelle;GO:0005694//chromosome;GO:0044464//cell part;GO:0005623//cell;GO:0000775//chromosome, centromeric region;GO:0043229//intracellular organelle;GO:0098687//chromosomal regi…	myosin-like protein nuf2, putative (CNA06580)
3254506	14.7	34.993	1.25045	K18626//trichohyalin		hypothetical protein (CNK02530)
3256555	9.476	22.593	1.25252	K21806//protein N-lysine methyltransferase METTL21D [EC:2.1.1.-];K21804//protein N-lysine methyltransferase METTL21A [EC:2.1.1.-]		expressed protein (CNC01380)
3254930	20.156	48.046	1.25264			hypothetical protein (CNL05900)
3258482	12.896	30.763	1.25394		GO:0016021//integral component of membrane;GO:0044425//membrane part;GO:0016020//membrane;GO:0031224//intrinsic component of membrane;	conserved hypothetical protein (CNF00680)
3258178	4.203	10.02	1.25463	K10405//kinesin family member C1	GO:0007017//microtubule-based process;GO:0006928//movement of cell or subcellular component;GO:0007018//microtubule-based movement;GO:0009987//cellular process;GO:0044430//cytoskeletal part;GO:0043226//organelle;GO:0099080//supramolecular complex;GO:0044464//cell part;GO:0043228//non-membrane-bounded organelle;GO:0099512//supramolecular fiber;GO:0043229//intracellular organelle;GO:0044422//organe…	kinesin, putative (CNF02260)
3256255	3.403	8.143	1.25759			expressed protein (CNC06900)
36392795	2.383	5.703	1.25892	K19849//signaling mucin MSB2+ko04011//MAPK signaling pathway - yeast;K19851//flocculation protein FLO11+ko04011//MAPK signaling pathway - yeast;K19848//signaling mucin HKR1+ko04011//MAPK signaling pathway - yeast;K11245//mating pheromone-induced death protein 2+ko04011//MAPK signaling pathway - yeast		hypothetical protein (CNC03555)
3256413	3.79	9.083	1.26025	K11272//mediator of replication checkpoint protein 1+ko04111//Cell cycle - yeast;K11245//mating pheromone-induced death protein 2+ko04011//MAPK signaling pathway - yeast		hypothetical protein (CNC00620)
3254927	2.21	5.293	1.26122			expressed protein (CNL05650)
3257873	3.6	8.646	1.26309			hypothetical protein (CNE02600)
3255765	4.32	10.376	1.26316	K21641//glucose transport transcription regulator RGT1	GO:0043227//membrane-bounded organelle;GO:0005622//intracellular;GO:0043229//intracellular organelle;GO:0043231//intracellular membrane-bounded organelle;GO:0043226//organelle;GO:0005623//cell;GO:0044424//intracellular part;GO:0044464//cell part;GO:0005634//nucleus;GO:0046872//metal ion binding;GO:0008270//zinc ion binding;GO:0000981//RNA polymerase II transcription factor activity, sequence-spec…	expressed protein (CNB04940)
3253286	19.513	46.863	1.26348		GO:0044425//membrane part;GO:0016020//membrane;GO:0031224//intrinsic component of membrane;GO:0016021//integral component of membrane;	expressed protein (CNA05450)
3253576	19.243	46.14	1.26365	K12824//transcription elongation regulator 1+ko03040//Spliceosome;K12824//transcription elongation regulator 1+ko03040//Spliceosome		conserved expressed protein (CNA01390)
3258881	17.026	40.906	1.26369		GO:0031224//intrinsic component of membrane;GO:0016020//membrane;GO:0016021//integral component of membrane;GO:0044425//membrane part;	hypothetical protein (CNG00820)
3256342	42.493	102.146	1.26457	K03885//NADH dehydrogenase [EC:1.6.99.3]+ko00190//Oxidative phosphorylation;K18624//macrophage erythroblast attacher		conserved hypothetical protein (CNC00470)
3254864	48.14	115.74	1.26492	K03127//transcription initiation factor TFIID subunit 13+ko03022//Basal transcription factors	GO:0006807//nitrogen compound metabolic process;GO:0019438//aromatic compound biosynthetic process;GO:0044271//cellular nitrogen compound biosynthetic process;GO:1901360//organic cyclic compound metabolic process;GO:0046483//heterocycle metabolic process;GO:0090304//nucleic acid metabolic process;GO:0080090//regulation of primary metabolic process;GO:0044260//cellular macromolecule metabolic proc…	expressed protein (CNL04930)
3258044	17.29	41.563	1.26525	K19851//flocculation protein FLO11+ko04011//MAPK signaling pathway - yeast;K19849//signaling mucin MSB2+ko04011//MAPK signaling pathway - yeast	GO:1903509//liposaccharide metabolic process;GO:0034645//cellular macromolecule biosynthetic process;GO:0006464//cellular protein modification process;GO:0006793//phosphorus metabolic process;GO:1901137//carbohydrate derivative biosynthetic process;GO:0006650//glycerophospholipid metabolic process;GO:0090407//organophosphate biosynthetic process;GO:0006497//protein lipidation;GO:0046486//glycerol…	CDC1, putative (CNF03690)
3259737	2.646	6.37	1.26651			expressed protein (CNI01750)
3257538	33.6	80.94	1.26784	K08192//MFS transporter, ACS family, allantoate permease	GO:0006810//transport;GO:0051234//establishment of localization;GO:0055085//transmembrane transport;GO:0051179//localization;GO:0031224//intrinsic component of membrane;GO:0016020//membrane;GO:0044425//membrane part;GO:0016021//integral component of membrane;	hypothetical protein (CNE05340)
3255614	4.633	11.176	1.26859			expressed protein (CNB02160)
3257783	9.273	22.386	1.26867	K08192//MFS transporter, ACS family, allantoate permease;K08192//MFS transporter, ACS family, allantoate permease	GO:0051179//localization;GO:0055085//transmembrane transport;GO:0051234//establishment of localization;GO:0006810//transport;GO:0016021//integral component of membrane;GO:0016020//membrane;GO:0044425//membrane part;GO:0031224//intrinsic component of membrane;	conserved hypothetical protein (CNE00940)
3258611	29.136	69.256	1.26904		GO:0016853//isomerase activity;GO:0048037//cofactor binding;GO:0003824//catalytic activity;GO:0050662//coenzyme binding;GO:0005488//binding;	hypothetical protein (CNG00640)
3255894	3.97	9.58	1.2707		GO:0051179//localization;GO:0051234//establishment of localization;GO:0055085//transmembrane transport;GO:0006810//transport;GO:0016020//membrane;GO:0044425//membrane part;GO:0016021//integral component of membrane;GO:0031224//intrinsic component of membrane;	expressed protein (CNB00230)
3256648	524.25	1266.42	1.27154	K02977//small subunit ribosomal protein S27Ae+ko03010//Ribosome;K07059//uncharacterized protein;K08770//ubiquitin C	GO:0043167//ion binding;GO:0008270//zinc ion binding;GO:0046914//transition metal ion binding;GO:0043169//cation binding;GO:0046872//metal ion binding;GO:0005488//binding;	nucleus protein, putative (CNC05980)
3253621	61.693	149.01	1.27163	K18626//trichohyalin		conserved hypothetical protein (CNA03490)
3257843	20.79	50.24	1.27227	K19816//transcription activator MSS11+ko04011//MAPK signaling pathway - yeast;K11229//mitogen-activated protein kinase kinase kinase [EC:2.7.11.25]+ko04011//MAPK signaling pathway - yeast+ko04139//Mitophagy - yeast		hypothetical protein (CNE02650)
3255981	23.716	57.32	1.27263	K20047//actin cytoskeleton-regulatory complex protein PAN1;K12486//stromal membrane-associated protein+ko04144//Endocytosis		hypothetical protein (CNB02340)
3255629	6.41	15.516	1.2756	K10403//kinesin family member 22	GO:0009987//cellular process;GO:0007017//microtubule-based process;GO:0007018//microtubule-based movement;GO:0006928//movement of cell or subcellular component;GO:0005871//kinesin complex;GO:0043234//protein complex;GO:0044446//intracellular organelle part;GO:0015630//microtubule cytoskeleton;GO:0005875//microtubule associated complex;GO:0005622//intracellular;GO:0005856//cytoskeleton;GO:0044464/…	microtubule motor, putative (CNB02110)
3259076	10.086	24.42	1.27573	K11497//centromere protein C	GO:0140013//meiotic nuclear division;GO:0065004//protein-DNA complex assembly;GO:0045143//homologous chromosome segregation;GO:0022414//reproductive process;GO:0051321//meiotic cell cycle;GO:0051383//kinetochore organization;GO:0051641//cellular localization;GO:0051234//establishment of localization;GO:0000003//reproduction;GO:0071822//protein complex subunit organization;GO:0048285//organelle fi…	centromeric DNA binding protein, putative (CNH00580)
3255120	3.91	9.476	1.2761			hypothetical protein (CNM02340)
3259619	8.636	20.936	1.27706			hypothetical protein (CNI01030)
3257587	7.23	17.533	1.27722	K01469//5-oxoprolinase (ATP-hydrolysing) [EC:3.5.2.9]+ko01100//Metabolic pathways+ko00480//Glutathione metabolism	GO:0006807//nitrogen compound metabolic process;GO:0008152//metabolic process;GO:0006749//glutathione metabolic process;GO:0006575//cellular modified amino acid metabolic process;GO:0034641//cellular nitrogen compound metabolic process;GO:0043603//cellular amide metabolic process;GO:1901564//organonitrogen compound metabolic process;GO:0009987//cellular process;GO:0006790//sulfur compound metabol…	cytoplasm protein, putative (CNE00950)
3258851	3.173	7.69	1.27776	K10398//kinesin family member 11	GO:0009987//cellular process;GO:0007018//microtubule-based movement;GO:0006928//movement of cell or subcellular component;GO:0007017//microtubule-based process;GO:0032555//purine ribonucleotide binding;GO:0003777//microtubule motor activity;GO:0015631//tubulin binding;GO:0016462//pyrophosphatase activity;GO:0030554//adenyl nucleotide binding;GO:0043167//ion binding;GO:0036094//small molecule bind…	microtubule motor, putative (CNG01340)
3257444	3.6	8.743	1.27888			expressed protein (CND02560)
3255767	8.893	21.596	1.27913	K05302//N-lysine methyltransferase SETD6 [EC:2.1.1.-]	GO:0043414//macromolecule methylation;GO:0009987//cellular process;GO:0019538//protein metabolic process;GO:0018026//peptidyl-lysine monomethylation;GO:0043170//macromolecule metabolic process;GO:0006807//nitrogen compound metabolic process;GO:0006479//protein methylation;GO:0044260//cellular macromolecule metabolic process;GO:0018193//peptidyl-amino acid modification;GO:0043412//macromolecule mo…	phospholipid metabolism-related protein, putative (CNB02710)
3256171	34.813	84.54	1.27944	K09027//X box-binding protein 1+ko04141//Protein processing in endoplasmic reticulum		expressed protein (CNC04060)
3258362	2.973	7.22	1.27968	K01183//chitinase [EC:3.2.1.14]+ko00520//Amino sugar and nucleotide sugar metabolism+ko01100//Metabolic pathways;K20047//actin cytoskeleton-regulatory complex protein PAN1	GO:0065007//biological regulation;GO:0009966//regulation of signal transduction;GO:1902531//regulation of intracellular signal transduction;GO:0023051//regulation of signaling;GO:0050794//regulation of cellular process;GO:0051056//regulation of small GTPase mediated signal transduction;GO:0050789//regulation of biological process;GO:0048583//regulation of response to stimulus;GO:0046578//regulati…	conserved hypothetical protein (CNF03450)
36392904	1.216	2.96	1.27975			hypothetical protein (CNF02393)
3254964	7.673	18.653	1.28057	K03781//catalase [EC:1.11.1.6]+ko04011//MAPK signaling pathway - yeast+ko04146//Peroxisome+ko00380//Tryptophan metabolism+ko01130//Biosynthesis of antibiotics+ko01110//Biosynthesis of secondary metabolites+ko04213//Longevity regulating pathway - multiple species+ko01200//Carbon metabolism+ko00630//Glyoxylate and dicarboxylate metabolism	GO:0051186//cofactor metabolic process;GO:0042744//hydrogen peroxide catabolic process;GO:0008152//metabolic process;GO:0044248//cellular catabolic process;GO:0044237//cellular metabolic process;GO:0050896//response to stimulus;GO:0006979//response to oxidative stress;GO:0072593//reactive oxygen species metabolic process;GO:0042743//hydrogen peroxide metabolic process;GO:0009987//cellular process…	CAT1 catalase, putative (CNL06020)
3254954	9.473	23.03	1.28143			expressed protein (CNL05680)
3256611	13.573	33.013	1.28214	K02537//mitotic spindle assembly checkpoint protein MAD2+ko04113//Meiosis - yeast+ko04111//Cell cycle - yeast	GO:0031570//DNA integrity checkpoint;GO:1903436//regulation of mitotic cytokinetic process;GO:0007346//regulation of mitotic cell cycle;GO:1901987//regulation of cell cycle phase transition;GO:0010639//negative regulation of organelle organization;GO:0000075//cell cycle checkpoint;GO:1902100//negative regulation of metaphase/anaphase transition of cell cycle;GO:1901990//regulation of mitotic cell…	mitotic spindle checkpoint-related protein, putative (CNC01510)
3255161	44.806	109.053	1.2827	K00799//glutathione S-transferase [EC:2.5.1.18]+ko00480//Glutathione metabolism;K07112//uncharacterized protein	GO:1901564//organonitrogen compound metabolic process;GO:0006575//cellular modified amino acid metabolic process;GO:0034641//cellular nitrogen compound metabolic process;GO:0006749//glutathione metabolic process;GO:0009987//cellular process;GO:0044237//cellular metabolic process;GO:0043603//cellular amide metabolic process;GO:0051186//cofactor metabolic process;GO:0006807//nitrogen compound metab…	expressed protein (CNM02380)
3255358	4.706	11.466	1.28299	K03260//translation initiation factor 4G+ko03013//RNA transport	GO:0044237//cellular metabolic process;GO:0044238//primary metabolic process;GO:0000724//double-strand break repair via homologous recombination;GO:0006725//cellular aromatic compound metabolic process;GO:0044260//cellular macromolecule metabolic process;GO:0050896//response to stimulus;GO:1901576//organic substance biosynthetic process;GO:0006974//cellular response to DNA damage stimulus;GO:0031…	conserved hypothetical protein (CNN01540)
3255837	6.1	14.866	1.28454	K15505//DNA repair protein RAD5 [EC:3.6.4.-]	GO:0017076//purine nucleotide binding;GO:0097367//carbohydrate derivative binding;GO:1901265//nucleoside phosphate binding;GO:0000166//nucleotide binding;GO:0043169//cation binding;GO:0035639//purine ribonucleoside triphosphate binding;GO:0043168//anion binding;GO:0046872//metal ion binding;GO:0032555//purine ribonucleotide binding;GO:0032553//ribonucleotide binding;GO:0032559//adenyl ribonucleot…	hypothetical protein (CNB01040)
3257071	23.373	56.976	1.28505	K01267//aspartyl aminopeptidase [EC:3.4.11.21]	GO:0071704//organic substance metabolic process;GO:0061077//chaperone-mediated protein folding;GO:0006807//nitrogen compound metabolic process;GO:0006457//protein folding;GO:0006518//peptide metabolic process;GO:0044237//cellular metabolic process;GO:0009987//cellular process;GO:1901564//organonitrogen compound metabolic process;GO:0008152//metabolic process;GO:0043603//cellular amide metabolic p…	aminopeptidase, putative (CND02950)
3256008	6.436	15.703	1.28609	K05767//Ras GTPase-activating-like protein IQGAP2/3	GO:0050790//regulation of catalytic activity;GO:0009987//cellular process;GO:0051336//regulation of hydrolase activity;GO:0065009//regulation of molecular function;GO:0050896//response to stimulus;GO:0050789//regulation of biological process;GO:0051716//cellular response to stimulus;GO:0023052//signaling;GO:0007165//signal transduction;GO:0065007//biological regulation;GO:0007154//cell communicat…	cytoskeletal protein binding protein, putative (CNB02580)
3256719	3.183	7.77	1.28663			conserved hypothetical protein (CNC00480)
3257804	16.756	40.913	1.28713	K00698//chitin synthase [EC:2.4.1.16]+ko00520//Amino sugar and nucleotide sugar metabolism	GO:0010467//gene expression;GO:0016070//RNA metabolic process;GO:0070525//tRNA threonylcarbamoyladenosine metabolic process;GO:0071704//organic substance metabolic process;GO:0006725//cellular aromatic compound metabolic process;GO:0006139//nucleobase-containing compound metabolic process;GO:0043412//macromolecule modification;GO:0043170//macromolecule metabolic process;GO:0009451//RNA modificati…	expressed protein (CNE01870)
36392768	6.51	15.9	1.28757			hypothetical protein (CNC00325)
3253460	48.753	119.14	1.28897	K22020//mucin-19		conserved expressed protein (CNA00820)
3254302	6.686	16.346	1.289	K17866//diphthamide biosynthesis protein 2;K11231//osomolarity two-component system, sensor histidine kinase SLN1 [EC:2.7.13.3]+ko04011//MAPK signaling pathway - yeast+ko04139//Mitophagy - yeast;K02835//peptide chain release factor 1;K00276//primary-amine oxidase [EC:1.4.3.21]+ko00410//beta-Alanine metabolism+ko01100//Metabolic pathways+ko00350//Tyrosine metabolism+ko01110//Biosynthesis of second…	GO:0006810//transport;GO:0034220//ion transmembrane transport;GO:0051179//localization;GO:0051234//establishment of localization;GO:0006811//ion transport;GO:0055085//transmembrane transport;GO:0000324//fungal-type vacuole;GO:0031301//integral component of organelle membrane;GO:0005737//cytoplasm;GO:0043227//membrane-bounded organelle;GO:0005773//vacuole;GO:0000329//fungal-type vacuole membrane;G…	transporter, putative (CNJ02430)
3256572	25.22	61.68	1.28962	K11982//E3 ubiquitin-protein ligase RNF115/126 [EC:2.3.2.27];K19720//collagen, type III, alpha+ko04933//AGE-RAGE signaling pathway in diabetic complications;K19719//collagen, type II, alpha	GO:0016567//protein ubiquitination;GO:0044257//cellular protein catabolic process;GO:0006464//cellular protein modification process;GO:0051603//proteolysis involved in cellular protein catabolic process;GO:0043170//macromolecule metabolic process;GO:0019941//modification-dependent protein catabolic process;GO:0009057//macromolecule catabolic process;GO:0010033//response to organic substance;GO:00…	hypothetical protein (CNC04870)
3258388	0.793	1.94	1.29007	K00111//glycerol-3-phosphate dehydrogenase [EC:1.1.5.3]+ko01110//Biosynthesis of secondary metabolites+ko00564//Glycerophospholipid metabolism;K00606//3-methyl-2-oxobutanoate hydroxymethyltransferase [EC:2.1.2.11]+ko00770//Pantothenate and CoA biosynthesis+ko01100//Metabolic pathways+ko01110//Biosynthesis of secondary metabolites;K15015//solute carrier family 32 (vesicular inhibitory amino acid t…	GO:0051234//establishment of localization;GO:0015849//organic acid transport;GO:0006810//transport;GO:1905039//carboxylic acid transmembrane transport;GO:0071702//organic substance transport;GO:0006820//anion transport;GO:1903825//organic acid transmembrane transport;GO:0015711//organic anion transport;GO:0098656//anion transmembrane transport;GO:0051179//localization;GO:0034220//ion transmembran…	expressed protein (CNF01400)
3256580	15.95	39.063	1.29152		GO:0097659//nucleic acid-templated transcription;GO:0044237//cellular metabolic process;GO:0008152//metabolic process;GO:0018130//heterocycle biosynthetic process;GO:0009059//macromolecule biosynthetic process;GO:0046483//heterocycle metabolic process;GO:0071704//organic substance metabolic process;GO:0006139//nucleobase-containing compound metabolic process;GO:0006807//nitrogen compound metaboli…	expressed protein (CNC01840)
3254883	3.263	7.99	1.29246		GO:0051179//localization;GO:0006810//transport;GO:0055085//transmembrane transport;GO:0051234//establishment of localization;GO:0098588//bounding membrane of organelle;GO:0031090//organelle membrane;GO:0005737//cytoplasm;GO:0005773//vacuole;GO:0043226//organelle;GO:0043231//intracellular membrane-bounded organelle;GO:0044446//intracellular organelle part;GO:0044444//cytoplasmic part;GO:0005774//v…	purine-cytosine permease, putative (CNL06330)
3256139	10.113	24.79	1.29293	K18327//RNA exonuclease 4 [EC:3.1.-.-]	GO:0044085//cellular component biogenesis;GO:0016070//RNA metabolic process;GO:0008152//metabolic process;GO:0006139//nucleobase-containing compound metabolic process;GO:0006364//rRNA processing;GO:0071840//cellular component organization or biogenesis;GO:0034641//cellular nitrogen compound metabolic process;GO:0010467//gene expression;GO:0044237//cellular metabolic process;GO:0034660//ncRNA meta…	MipD, putative (CNC05710)
3259658	1.36	3.33	1.29296	K01078//acid phosphatase [EC:3.1.3.2]+ko00740//Riboflavin metabolism+ko01100//Metabolic pathways+ko00730//Thiamine metabolism;K11369//retrograde regulation protein 2;K13336//peroxin-3+ko04146//Peroxisome;K03448//MFS transporter, ACS family, pantothenate transporter	GO:0055085//transmembrane transport;GO:0006810//transport;GO:0051234//establishment of localization;GO:0051179//localization;GO:0031224//intrinsic component of membrane;GO:0016021//integral component of membrane;GO:0016020//membrane;GO:0044425//membrane part;	nicotinamide mononucleotide permease, putative (CNI02070)
3256482	21.263	52.156	1.29392	K01410//mitochondrial intermediate peptidase [EC:3.4.24.59]	GO:0015031//protein transport;GO:0051641//cellular localization;GO:1901564//organonitrogen compound metabolic process;GO:0016485//protein processing;GO:0006996//organelle organization;GO:0051179//localization;GO:0043170//macromolecule metabolic process;GO:0006626//protein targeting to mitochondrion;GO:0051604//protein maturation;GO:0071705//nitrogen compound transport;GO:0071840//cellular compone…	mitochondrial intermediate peptidase, mitochondrial precursor, putative (CNC03660)
3257788	22.46	55.143	1.29522	K06990//MEMO1 family protein	GO:0050789//regulation of biological process;GO:0050794//regulation of cellular process;GO:0065007//biological regulation;GO:0032886//regulation of microtubule-based process;GO:0043231//intracellular membrane-bounded organelle;GO:0005622//intracellular;GO:0043229//intracellular organelle;GO:0044424//intracellular part;GO:0005737//cytoplasm;GO:0005623//cell;GO:0043227//membrane-bounded organelle;G…	conserved hypothetical protein (CNE01140)
3256468	17.62	43.256	1.29535	K15223//upstream activation factor subunit UAF30		conserved hypothetical protein (CNC02810)
36392965	4.723	11.596	1.29581	K09022//2-iminobutanoate/2-iminopropanoate deaminase [EC:3.5.99.10]		hypothetical protein (CNG04235)
3255001	6.643	16.336	1.2974	K11498//centromeric protein E;K04648//dynactin 1		conserved hypothetical protein (CNL06530)
3253299	17.54	43.133	1.29775	K14950//manganese-transporting P-type ATPase [EC:3.6.3.-]	GO:0044459//plasma membrane part;GO:0031224//intrinsic component of membrane;GO:0044425//membrane part;GO:0016021//integral component of membrane;GO:0071944//cell periphery;GO:0016020//membrane;GO:0005886//plasma membrane;GO:0031226//intrinsic component of plasma membrane;GO:0005623//cell;GO:0044464//cell part;GO:0005887//integral component of plasma membrane;GO:0005262//calcium channel activity;…	calcium activated cation channel, putative (CNA05360)
3256712	6.14	15.123	1.29983		GO:0016020//membrane;GO:0031224//intrinsic component of membrane;GO:0016021//integral component of membrane;GO:0044425//membrane part;	hypothetical protein (CNC01980)
3253942	10.54	25.98	1.30047	K09241//transcriptional regulatory protein GAL4;K01684//galactonate dehydratase [EC:4.2.1.6]+ko01100//Metabolic pathways+ko00052//Galactose metabolism;K10981//DNA polymerase IV [EC:2.7.7.7]+ko03450//Non-homologous end-joining	GO:0009987//cellular process;GO:0019438//aromatic compound biosynthetic process;GO:0010467//gene expression;GO:0034641//cellular nitrogen compound metabolic process;GO:0097659//nucleic acid-templated transcription;GO:0018130//heterocycle biosynthetic process;GO:1901360//organic cyclic compound metabolic process;GO:0043170//macromolecule metabolic process;GO:0008152//metabolic process;GO:0090304//…	expressed protein (CNA00230)
3259632	9.693	23.91	1.30184		GO:0016020//membrane;GO:0031224//intrinsic component of membrane;GO:0016021//integral component of membrane;GO:0044425//membrane part;	expressed protein (CNI03380)
3258919	14.906	36.773	1.30212		GO:0006810//transport;GO:0051179//localization;GO:0055085//transmembrane transport;GO:0051234//establishment of localization;GO:0044425//membrane part;GO:0016021//integral component of membrane;GO:0016020//membrane;GO:0031224//intrinsic component of membrane;	expressed protein (CNG04530)
3254812	10.243	25.27	1.30213	K15542//polyadenylation factor subunit 2+ko03015//mRNA surveillance pathway;K00587//protein-S-isoprenylcysteine O-methyltransferase [EC:2.1.1.100]+ko00900//Terpenoid backbone biosynthesis+ko01130//Biosynthesis of antibiotics	GO:0031224//intrinsic component of membrane;GO:0016020//membrane;GO:0016021//integral component of membrane;GO:0044425//membrane part;	hypothetical protein (CNL05740)
3254884	35.923	90.123	1.30269	K00010//myo-inositol 2-dehydrogenase / D-chiro-inositol 1-dehydrogenase [EC:1.1.1.18 1.1.1.369]+ko01100//Metabolic pathways+ko01130//Biosynthesis of antibiotics+ko00562//Inositol phosphate metabolism;K00010//myo-inositol 2-dehydrogenase / D-chiro-inositol 1-dehydrogenase [EC:1.1.1.18 1.1.1.369]+ko01100//Metabolic pathways+ko01130//Biosynthesis of antibiotics+ko00562//Inositol phosphate metabolism	GO:0003824//catalytic activity;GO:0016491//oxidoreductase activity;	conserved hypothetical protein (CNL06830)
3257004	5.386	13.293	1.3027			hypothetical protein (CND02310)
3253794	9.906	24.44	1.30281	K21543//transcription factor CRZ1;K09184//GATA-binding protein, other eukaryote	GO:1901363//heterocyclic compound binding;GO:0097159//organic cyclic compound binding;GO:0005488//binding;GO:0046872//metal ion binding;GO:0043167//ion binding;GO:0046914//transition metal ion binding;GO:0043565//sequence-specific DNA binding;GO:0140110//transcription regulator activity;GO:0003676//nucleic acid binding;GO:0043169//cation binding;GO:0008270//zinc ion binding;GO:0003677//DNA bindin…	expressed protein (CNA00260)
3259449	3.84	9.486	1.30404	K22020//mucin-19		hypothetical protein (CNI00500)
3257544	1.776	4.396	1.30473	K02603//origin recognition complex subunit 1+ko04113//Meiosis - yeast+ko04111//Cell cycle - yeast		replication control protein 1, putative (CNE03440)
3253244	113.993	281.923	1.30601	K03781//catalase [EC:1.11.1.6]+ko04011//MAPK signaling pathway - yeast+ko04146//Peroxisome+ko00380//Tryptophan metabolism+ko01130//Biosynthesis of antibiotics+ko01110//Biosynthesis of secondary metabolites+ko04213//Longevity regulating pathway - multiple species+ko01200//Carbon metabolism+ko00630//Glyoxylate and dicarboxylate metabolism	GO:0042744//hydrogen peroxide catabolic process;GO:0042743//hydrogen peroxide metabolic process;GO:0006950//response to stress;GO:0009056//catabolic process;GO:0017144//drug metabolic process;GO:0044248//cellular catabolic process;GO:0009987//cellular process;GO:0072593//reactive oxygen species metabolic process;GO:0044237//cellular metabolic process;GO:0051186//cofactor metabolic process;GO:0008…	catalase A, putative (CNA05600)
3254362	6.476	16.03	1.30701		GO:0016021//integral component of membrane;GO:0031224//intrinsic component of membrane;GO:0016020//membrane;GO:0044425//membrane part;	expressed protein (CNJ03340)
3256753	19.186	47.49	1.30708	K00022//3-hydroxyacyl-CoA dehydrogenase [EC:1.1.1.35]+ko00310//Lysine degradation+ko00380//Tryptophan metabolism+ko00280//Valine, leucine and isoleucine degradation+ko01100//Metabolic pathways+ko01130//Biosynthesis of antibiotics+ko00650//Butanoate metabolism+ko01110//Biosynthesis of secondary metabolites+ko00062//Fatty acid elongation+ko01212//Fatty acid metabolism+ko00071//Fatty acid degradation		conserved hypothetical protein (CNC03600)
36392813	0.826	2.05	1.30739			hypothetical protein (CNC06245)
3254527	24.883	61.613	1.30759	K08502//regulator of vacuolar morphogenesis+ko04130//SNARE interactions in vesicular transport+ko04138//Autophagy - yeast	GO:0033036//macromolecule localization;GO:0061024//membrane organization;GO:0016192//vesicle-mediated transport;GO:0008104//protein localization;GO:0016050//vesicle organization;GO:0071705//nitrogen compound transport;GO:0006810//transport;GO:0071840//cellular component organization or biogenesis;GO:0015031//protein transport;GO:0006886//intracellular protein transport;GO:0051234//establishment o…	conserved hypothetical protein (CNK01640)
3256159	4.836	11.976	1.30893	K20237//protein NUD1+ko04392//Hippo signaling pathway - multiple species;K20237//protein NUD1+ko04392//Hippo signaling pathway - multiple species		leucine repeat containing protein, putative (CNC03490)
3253928	8.376	20.786	1.31091	K16073//magnesium transporter	GO:0070838//divalent metal ion transport;GO:0015693//magnesium ion transport;GO:0051234//establishment of localization;GO:0006810//transport;GO:0030001//metal ion transport;GO:0006811//ion transport;GO:0006812//cation transport;GO:0051179//localization;GO:0072511//divalent inorganic cation transport;GO:0016020//membrane;GO:0016021//integral component of membrane;GO:0044425//membrane part;GO:00312…	cation transporter, putative (CNA00030)
3253930	5.096	12.656	1.31141	K08835//serine/threonine-protein kinase OSR1/STK39 [EC:2.7.11.1]	GO:0032553//ribonucleotide binding;GO:0000166//nucleotide binding;GO:0005524//ATP binding;GO:0043168//anion binding;GO:0017076//purine nucleotide binding;GO:0003824//catalytic activity;GO:0016740//transferase activity;GO:0036094//small molecule binding;GO:0032559//adenyl ribonucleotide binding;GO:0035639//purine ribonucleoside triphosphate binding;GO:0030554//adenyl nucleotide binding;GO:0016773/…	hypothetical protein (CNA07600)
3255651	22.633	56.213	1.31142	K09022//2-iminobutanoate/2-iminopropanoate deaminase [EC:3.5.99.10]		mitochondrial genome maintenance-related protein, putative (CNB00590)
3254632	8.95	22.233	1.312	K17742//sorbose reductase [EC:1.1.1.289]+ko00051//Fructose and mannose metabolism		2,4-dienoyl-CoA reductase (NADPH), putative (CNK02860)
36392736	64.206	159.496	1.31236	K17643//noranthrone monooxygenase [EC:1.13.12.20]+ko00254//Aflatoxin biosynthesis	GO:0044425//membrane part;GO:0016020//membrane;GO:0031224//intrinsic component of membrane;GO:0016021//integral component of membrane;	hypothetical protein (CNB02545)
36393104	5.166	12.84	1.31306	K11204//glutamate--cysteine ligase catalytic subunit [EC:6.3.2.2]+ko01100//Metabolic pathways+ko00270//Cysteine and methionine metabolism+ko00480//Glutathione metabolism	GO:0003676//nucleic acid binding;GO:1901363//heterocyclic compound binding;GO:0003677//DNA binding;GO:0097159//organic cyclic compound binding;GO:0043565//sequence-specific DNA binding;GO:0043167//ion binding;GO:0140110//transcription regulator activity;GO:0043169//cation binding;GO:0005488//binding;GO:0003700//DNA binding transcription factor activity;GO:0046872//metal ion binding;GO:0008270//zi…	hypothetical protein (CNK02235)
36392657	5.796	14.41	1.31339			hypothetical protein (CNA02115)
3255323	35.803	88.996	1.31392	K00029//malate dehydrogenase (oxaloacetate-decarboxylating)(NADP+) [EC:1.1.1.40]+ko01100//Metabolic pathways+ko00620//Pyruvate metabolism+ko01200//Carbon metabolism	GO:0043436//oxoacid metabolic process;GO:0009987//cellular process;GO:0006082//organic acid metabolic process;GO:0006108//malate metabolic process;GO:0044281//small molecule metabolic process;GO:0032787//monocarboxylic acid metabolic process;GO:0019752//carboxylic acid metabolic process;GO:0008152//metabolic process;GO:0044237//cellular metabolic process;GO:0071704//organic substance metabolic pr…	malate dehydrogenase (oxaloacetate-decarboxylating), putative (CNN01010)
3255310	2.473	6.153	1.31396	K08141//MFS transporter, SP family, general alpha glucoside:H+ symporter	GO:0031224//intrinsic component of membrane;GO:0016020//membrane;GO:0044425//membrane part;GO:0016021//integral component of membrane;	alpha-glucoside:hydrogen symporter, putative (CNN00150)
3255442	9.586	23.846	1.31405	K11361//transcription factor SPT20;K06666//general transcriptional corepressor TUP1+ko04011//MAPK signaling pathway - yeast+ko04111//Cell cycle - yeast		expressed protein (CNN00290)
3258265	2.44	6.066	1.31468	K08192//MFS transporter, ACS family, allantoate permease	GO:0006810//transport;GO:0051179//localization;GO:0055085//transmembrane transport;GO:0051234//establishment of localization;GO:0016021//integral component of membrane;GO:0044425//membrane part;GO:0031224//intrinsic component of membrane;GO:0016020//membrane;	conserved hypothetical protein (CNF01470)
3259628	7.643	19.036	1.31554			hypothetical protein (CNI02160)
3254314	8.19	20.383	1.31569	K04648//dynactin 1;K20293//conserved oligomeric Golgi complex subunit 6		hypothetical protein (CNJ01550)
3255219	10.316	25.716	1.31739	K03857//phosphatidylinositol glycan, class A [EC:2.4.1.198]+ko01100//Metabolic pathways+ko00563//Glycosylphosphatidylinositol (GPI)-anchor biosynthesis		conserved hypothetical protein (CNM02480)
36392733	0.42	1.043	1.31843			hypothetical protein (CNB02365)
3255029	2.926	7.303	1.31874	K14640//solute carrier family 20 (sodium-dependent phosphate transporter)	GO:0006810//transport;GO:0006820//anion transport;GO:0006817//phosphate ion transport;GO:0015698//inorganic anion transport;GO:0006811//ion transport;GO:0051179//localization;GO:0051234//establishment of localization;GO:0044459//plasma membrane part;GO:0005887//integral component of plasma membrane;GO:0016021//integral component of membrane;GO:0005623//cell;GO:0031224//intrinsic component of memb…	sodium:inorganic phosphate symporter, putative (CNL05450)
3258232	6.51	16.25	1.31885	K09377//cysteine and glycine-rich protein;K05760//paxillin;K05747//Wiskott-Aldrich syndrome protein+ko04144//Endocytosis	GO:0043169//cation binding;GO:0005488//binding;GO:0043167//ion binding;GO:0046872//metal ion binding;	conserved hypothetical protein (CNF04580)
3253492	2.64	6.59	1.31926			hypothetical protein (CNA07170)
3259467	2.76	6.903	1.32101	K19944//TBC1 domain family member 10	GO:0042886//amide transport;GO:0008104//protein localization;GO:0006886//intracellular protein transport;GO:0051128//regulation of cellular component organization;GO:0051345//positive regulation of hydrolase activity;GO:0051641//cellular localization;GO:0043087//regulation of GTPase activity;GO:0006810//transport;GO:0065009//regulation of molecular function;GO:0071702//organic substance transport…	Rab GTPase activator, putative (CNI00620)
3256205	19.986	49.946	1.32118	K19877//chitin biosynthesis protein CHS5;K17644//norsolorinic acid ketoreductase [EC:1.1.1.349]+ko00254//Aflatoxin biosynthesis		Rossman fold oxidoreductase, putative (CNC01180)
3258061	45.833	114.68	1.32245	K05275//pyridoxine 4-dehydrogenase [EC:1.1.1.65]+ko00750//Vitamin B6 metabolism+ko01100//Metabolic pathways;K06116//glycerol 3-phosphatase 1 [EC:3.1.3.21]+ko01100//Metabolic pathways+ko00561//Glycerolipid metabolism	GO:0008152//metabolic process;GO:0050308//sugar-phosphatase activity;GO:0003824//catalytic activity;GO:0016787//hydrolase activity;GO:0016791//phosphatase activity;GO:0019203//carbohydrate phosphatase activity;GO:0016788//hydrolase activity, acting on ester bonds;GO:0042578//phosphoric ester hydrolase activity;	hypothetical protein (CNF03180)
3255226	5.663	14.17	1.32267	K11294//nucleolin		hypothetical protein (CNM02010)
3258729	4.59	11.483	1.32349	K08838//serine/threonine-protein kinase 24/25/MST4 [EC:2.7.11.1]	GO:0051726//regulation of cell cycle;GO:0006464//cellular protein modification process;GO:0044260//cellular macromolecule metabolic process;GO:0048518//positive regulation of biological process;GO:0023014//signal transduction by protein phosphorylation;GO:0031098//stress-activated protein kinase signaling cascade;GO:0080090//regulation of primary metabolic process;GO:0051174//regulation of phosph…	serine/threonine protein kinase MST4, putative (CNG02850)
36392950	9.2	23.036	1.32392			hypothetical protein (CNG03335)
3259776	11.34	28.456	1.3267	K00354//NADPH2 dehydrogenase [EC:1.6.99.1]	GO:0048037//cofactor binding;GO:0097159//organic cyclic compound binding;GO:1901265//nucleoside phosphate binding;GO:0032553//ribonucleotide binding;GO:0016491//oxidoreductase activity;GO:0050662//coenzyme binding;GO:0003824//catalytic activity;GO:1901363//heterocyclic compound binding;GO:0043167//ion binding;GO:0036094//small molecule binding;GO:0000166//nucleotide binding;GO:0097367//carbohydra…	NADPH dehydrogenase 2, putative (CNI02360)
3257122	0.816	2.056	1.32702			hypothetical protein (CND01830)
3258695	4.44	11.156	1.32815	K08775//breast cancer 2 susceptibility protein+ko03440//Homologous recombination		conserved hypothetical protein (CNG03110)
3255556	4.83	12.153	1.33053			hypothetical protein (CNB04010)
3258753	5.626	14.193	1.33331	K15100//solute carrier family 25 (mitochondrial citrate transporter), member 1	GO:0006810//transport;GO:0071702//organic substance transport;GO:0015711//organic anion transport;GO:0006839//mitochondrial transport;GO:0006820//anion transport;GO:0051179//localization;GO:0006811//ion transport;GO:0051234//establishment of localization;GO:0015849//organic acid transport;GO:0046942//carboxylic acid transport;GO:0044464//cell part;GO:0005737//cytoplasm;GO:0043231//intracellular m…	tricarboxylate transport protein (ctp), putative (CNG01580)
3255041	7.576	19.113	1.33417	K19848//signaling mucin HKR1+ko04011//MAPK signaling pathway - yeast;K19849//signaling mucin MSB2+ko04011//MAPK signaling pathway - yeast		hypothetical protein (CNM01610)
3256039	10.88	27.47	1.33559	K09241//transcriptional regulatory protein GAL4	GO:0043231//intracellular membrane-bounded organelle;GO:0043226//organelle;GO:0005622//intracellular;GO:0043229//intracellular organelle;GO:0005634//nucleus;GO:0005623//cell;GO:0043227//membrane-bounded organelle;GO:0044464//cell part;GO:0044424//intracellular part;GO:0005488//binding;GO:0000981//RNA polymerase II transcription factor activity, sequence-specific DNA binding;GO:0008270//zinc ion b…	expressed protein (CNB00850)
36392775	13.363	33.76	1.33635	K03177//tRNA pseudouridine55 synthase [EC:5.4.99.25]	GO:0008152//metabolic process;GO:0006807//nitrogen compound metabolic process;GO:0044260//cellular macromolecule metabolic process;GO:0046483//heterocycle metabolic process;GO:0006139//nucleobase-containing compound metabolic process;GO:0010467//gene expression;GO:0071704//organic substance metabolic process;GO:0016070//RNA metabolic process;GO:0034472//snRNA 3'-end processing;GO:0044238//primary…	hypothetical protein (CNC01375)
3255432	19.313	48.796	1.33635	K14685//solute carrier family 40 (iron-regulated transporter), member 1	GO:0044425//membrane part;GO:0031224//intrinsic component of membrane;GO:0016021//integral component of membrane;GO:0016020//membrane;GO:0008324//cation transmembrane transporter activity;GO:0005381//iron ion transmembrane transporter activity;GO:0046873//metal ion transmembrane transporter activity;GO:0015075//ion transmembrane transporter activity;GO:0005215//transporter activity;GO:0046915//tr…	conserved hypothetical protein (CNN00540)
3255169	3.106	7.86	1.33798	K06116//glycerol 3-phosphatase 1 [EC:3.1.3.21]+ko01100//Metabolic pathways+ko00561//Glycerolipid metabolism	GO:0008152//metabolic process;GO:0016787//hydrolase activity;GO:0042578//phosphoric ester hydrolase activity;GO:0016788//hydrolase activity, acting on ester bonds;GO:0003824//catalytic activity;GO:0050308//sugar-phosphatase activity;GO:0016791//phosphatase activity;GO:0019203//carbohydrate phosphatase activity;	conserved hypothetical protein (CNM01370)
3257404	3.493	8.836	1.33816			hypothetical protein (CND01600)
3256200	20.1	50.853	1.33851		GO:0003824//catalytic activity;GO:0016491//oxidoreductase activity;	conserved hypothetical protein (CNC03460)
3253256	2.193	5.546	1.33917	K08254//glucan endo-1,3-alpha-glucosidase [EC:3.2.1.59];K20929//glyoxal/methylglyoxal oxidase [EC:1.2.3.15]	GO:0016020//membrane;GO:0044425//membrane part;GO:0016021//integral component of membrane;GO:0031224//intrinsic component of membrane;	transmembrane receptor, putative (CNA06780)
3255248	2.356	5.963	1.33942		GO:0004175//endopeptidase activity;GO:0070011//peptidase activity, acting on L-amino acid peptides;GO:0140096//catalytic activity, acting on a protein;GO:0008233//peptidase activity;GO:0016787//hydrolase activity;GO:0003824//catalytic activity;GO:0004190//aspartic-type endopeptidase activity;GO:0070001//aspartic-type peptidase activity;	hypothetical protein (CNM01700)
3259175	2.716	6.88	1.3397			expressed protein (CNH01560)
3254617	2.446	6.193	1.34035			hypothetical protein (CNK00650)
3255498	11.406	28.913	1.3414			hypothetical protein (CNN01960)
36392933	8.87	21.606	1.34296			hypothetical protein (CNG01790)
3255196	4.993	12.666	1.3435			expressed protein (CNM00400)
3253548	11.056	28.08	1.34393	K15385//aspyridone synthetase trans-acting enoyl reductase;K11293//protein HIRA/HIR1;K00344//NADPH2:quinone reductase [EC:1.6.5.5]	GO:0016491//oxidoreductase activity;GO:0003824//catalytic activity;	enoyl reductase, putative (CNA07300)
3253850	6.996	17.793	1.34573	K14967//COMPASS component BRE2	GO:0016070//RNA metabolic process;GO:0006464//cellular protein modification process;GO:0043170//macromolecule metabolic process;GO:0044237//cellular metabolic process;GO:0018205//peptidyl-lysine modification;GO:0043412//macromolecule modification;GO:0006807//nitrogen compound metabolic process;GO:0016569//covalent chromatin modification;GO:0019438//aromatic compound biosynthetic process;GO:001819…	transcription regulator, putative (CNA01030)
3259711	5.56	14.136	1.34643		GO:0016020//membrane;GO:0031224//intrinsic component of membrane;GO:0044425//membrane part;GO:0016021//integral component of membrane;	expressed protein (CNI02320)
3255904	3.36	8.553	1.34687		GO:0044425//membrane part;GO:0016020//membrane;GO:0016021//integral component of membrane;GO:0031224//intrinsic component of membrane;	hypothetical protein (CNB00710)
3254788	13.59	34.58	1.347	K19625//retinaldehyde-binding protein 1		expressed protein (CNL03770)
3253509	13.256	33.753	1.34759	K08254//glucan endo-1,3-alpha-glucosidase [EC:3.2.1.59];K19996//phosphatidylinositol transfer protein SFH5	GO:0005623//cell;GO:0005622//intracellular;GO:0044464//cell part;GO:0005215//transporter activity;	sec14 cytosolic factor, putative (CNA00270)
36393011	12.803	32.62	1.34928			hypothetical protein (CNH02815)
3254885	0.36	0.913	1.35085	K22809//inositol phosphorylceramide glucuronosyltransferase 1 [EC:2.4.1.-];K00750//glycogenin [EC:2.4.1.186]+ko01100//Metabolic pathways+ko00500//Starch and sucrose metabolism	GO:0016020//membrane;GO:0016021//integral component of membrane;GO:0044425//membrane part;GO:0031224//intrinsic component of membrane;GO:0016757//transferase activity, transferring glycosyl groups;GO:0003824//catalytic activity;GO:0016740//transferase activity;	hypothetical protein (CNL04420)
3257466	38.31	97.846	1.35267	K17279//receptor expression-enhancing protein 5/6	GO:0044425//membrane part;GO:0016020//membrane;GO:0016021//integral component of membrane;GO:0031224//intrinsic component of membrane;	hypothetical protein (CND01620)
3256584	10.313	26.383	1.3545	K05857//phosphatidylinositol phospholipase C, delta [EC:3.1.4.11]+ko01100//Metabolic pathways+ko04933//AGE-RAGE signaling pathway in diabetic complications+ko04070//Phosphatidylinositol signaling system+ko00562//Inositol phosphate metabolism	GO:0065007//biological regulation;GO:0007154//cell communication;GO:0050794//regulation of cellular process;GO:0071704//organic substance metabolic process;GO:0044238//primary metabolic process;GO:0035556//intracellular signal transduction;GO:0050789//regulation of biological process;GO:1901575//organic substance catabolic process;GO:0051716//cellular response to stimulus;GO:0006629//lipid metabo…	phosphoinositide phospholipase C, putative (CNC04820)
3258038	8.143	23.01	1.35565		GO:0016043//cellular component organization;GO:0000003//reproduction;GO:0000755//cytogamy;GO:0000746//conjugation;GO:0061024//membrane organization;GO:0022413//reproductive process in single-celled organism;GO:0019953//sexual reproduction;GO:0022414//reproductive process;GO:0000747//conjugation with cellular fusion;GO:0044764//multi-organism cellular process;GO:0051704//multi-organism process;GO:…	plasma membrane fusion-related protein, putative (CNF01070)
3259329	4.51	11.55	1.35632	K01183//chitinase [EC:3.2.1.14]+ko00520//Amino sugar and nucleotide sugar metabolism+ko01100//Metabolic pathways;K22020//mucin-19		hypothetical protein (CNH00850)
3253706	12.12	31.063	1.35776	K15109//solute carrier family 25 (mitochondrial carnitine/acylcarnitine transporter), member 20/29	GO:0046942//carboxylic acid transport;GO:0006839//mitochondrial transport;GO:0006812//cation transport;GO:0000066//mitochondrial ornithine transport;GO:0015849//organic acid transport;GO:0055085//transmembrane transport;GO:0006820//anion transport;GO:0071702//organic substance transport;GO:0015822//ornithine transport;GO:0006810//transport;GO:0051234//establishment of localization;GO:0006865//ami…	carnitine/acyl carnitine carrier, putative (CNA06530)
3254373	4.64	11.906	1.35839	K14859//ribosome biogenesis protein SSF1/2;K00143//L-2-aminoadipate reductase [EC:1.2.1.95]+ko00300//Lysine biosynthesis+ko01100//Metabolic pathways+ko01230//Biosynthesis of amino acids+ko01130//Biosynthesis of antibiotics+ko01110//Biosynthesis of secondary metabolites	GO:0008152//metabolic process;GO:0048037//cofactor binding;GO:0043168//anion binding;GO:0005488//binding;GO:0033218//amide binding;GO:0072341//modified amino acid binding;GO:0003824//catalytic activity;GO:0036094//small molecule binding;GO:0043167//ion binding;GO:0031177//phosphopantetheine binding;GO:0019842//vitamin binding;	L-aminoadipate-semialdehyde dehydrogenase, putative (CNJ00540)
3255218	18.586	47.693	1.35889			expressed protein (CNM00270)
3256447	4.7	12.07	1.36039	K02555//M-phase inducer tyrosine phosphatase [EC:3.1.3.48]+ko04011//MAPK signaling pathway - yeast+ko04111//Cell cycle - yeast	GO:1901987//regulation of cell cycle phase transition;GO:1901989//positive regulation of cell cycle phase transition;GO:0090068//positive regulation of cell cycle process;GO:1902751//positive regulation of cell cycle G2/M phase transition;GO:0050794//regulation of cellular process;GO:1902749//regulation of cell cycle G2/M phase transition;GO:0048522//positive regulation of cellular process;GO:004…	Mih1p, putative (CNC00870)
3258575	3.583	9.21	1.36188			pria protein precursor, putative (CNG01330)
3255439	5.543	14.263	1.36237	K08254//glucan endo-1,3-alpha-glucosidase [EC:3.2.1.59]	GO:0016787//hydrolase activity;GO:0003824//catalytic activity;	mutanase, putative (CNN01360)
36393026	11.066	28.506	1.36406			hypothetical protein (CNI00035)
3253547	25.286	65.193	1.36547			Delta-12 fatty acid desaturase, putative (CNA02530)
3254789	11.643	30.03	1.36624	K08139//MFS transporter, SP family, sugar:H+ symporter+ko04113//Meiosis - yeast	GO:0016021//integral component of membrane;GO:0044425//membrane part;GO:0031224//intrinsic component of membrane;GO:0016020//membrane;	monosaccharide transporter, putative (CNL04310)
3258657	5.273	13.61	1.36793	K22611//squamous cell carcinoma antigen recognized by T-cells 3;K10437//phenylacetate 2-hydroxylase [EC:1.14.14.54]+ko01100//Metabolic pathways+ko00360//Phenylalanine metabolism;K12880//THO complex subunit 3+ko03040//Spliceosome+ko03013//RNA transport		hypothetical protein (CNG03050)
3257999	20.673	53.376	1.36795	K07942//ADP-ribosylation factor-like protein 1		hypothetical protein (CNE00830)
3253801	17.38	44.876	1.36803			expressed protein (CNA07680)
3253678	5.626	14.553	1.36968	K18798//peroxisome-assembly ATPase [EC:3.6.4.7];K03099//son of sevenless	GO:0051716//cellular response to stimulus;GO:0009987//cellular process;GO:0035556//intracellular signal transduction;GO:0007165//signal transduction;GO:0050794//regulation of cellular process;GO:0050789//regulation of biological process;GO:0007154//cell communication;GO:0023052//signaling;GO:0065007//biological regulation;GO:0007264//small GTPase mediated signal transduction;GO:0050896//response …	Ras guanyl-nucleotide exchange factor, putative (CNA02350)
3257274	17.243	44.596	1.37017	K08150//MFS transporter, SP family, solute carrier family 2 (myo-inositol transporter), member 13	GO:0006810//transport;GO:0055085//transmembrane transport;GO:0015749//monosaccharide transport;GO:0051234//establishment of localization;GO:0015758//glucose transport;GO:0034219//carbohydrate transmembrane transport;GO:0008645//hexose transport;GO:1905950//monosaccharide transmembrane transport;GO:0051179//localization;GO:0071702//organic substance transport;GO:0008643//carbohydrate transport;GO:…	myo-inositol transporter, putative (CND00070)
36392845	5.55	14.383	1.37387	K17822//DCN1-like protein 1/2		hypothetical protein (CND05220)
36392746	10.19	26.446	1.37504	K14394//low molecular weight phosphotyrosine protein phosphatase [EC:3.1.3.2 3.1.3.48]+ko00740//Riboflavin metabolism+ko01100//Metabolic pathways+ko00730//Thiamine metabolism	GO:0044265//cellular macromolecule catabolic process;GO:0070647//protein modification by small protein conjugation or removal;GO:0071704//organic substance metabolic process;GO:0009057//macromolecule catabolic process;GO:0043170//macromolecule metabolic process;GO:0019538//protein metabolic process;GO:0044238//primary metabolic process;GO:0006511//ubiquitin-dependent protein catabolic process;GO:…	low molecular weight phosphotyrosine protein phosphatase, putative (CNB03605)
3253382	8.053	20.976	1.38155	K11121//NAD-dependent histone deacetylase SIR2 [EC:3.5.1.-]+ko01100//Metabolic pathways+ko00760//Nicotinate and nicotinamide metabolism+ko04213//Longevity regulating pathway - multiple species	GO:0005488//binding;GO:0048037//cofactor binding;GO:0043168//anion binding;GO:0036094//small molecule binding;GO:0051287//NAD binding;GO:0043167//ion binding;GO:0070403//NAD+ binding;GO:1901363//heterocyclic compound binding;GO:1901265//nucleoside phosphate binding;GO:0097159//organic cyclic compound binding;GO:0050662//coenzyme binding;GO:0000166//nucleotide binding;	hst3 protein, putative (CNA03250)
3254751	12.616	32.903	1.38238	K02831//ser/thr/tyr protein kinase RAD53 [EC:2.7.11.-]+ko04113//Meiosis - yeast+ko04111//Cell cycle - yeast	GO:0071704//organic substance metabolic process;GO:0051716//cellular response to stimulus;GO:0050789//regulation of biological process;GO:0036211//protein modification process;GO:0006793//phosphorus metabolic process;GO:0044267//cellular protein metabolic process;GO:0007154//cell communication;GO:0023052//signaling;GO:0034599//cellular response to oxidative stress;GO:0065007//biological regulatio…	protein threonine/tyrosine kinase, putative (CNL04130)
3253497	6.29	16.413	1.3827			hypothetical protein (CNA00380)
3254728	5.886	15.36	1.38308	K00118//glucose-fructose oxidoreductase [EC:1.1.99.28]	GO:0016491//oxidoreductase activity;GO:0003824//catalytic activity;	conserved hypothetical protein (CNL05970)
36392830	22.753	59.38	1.3834			hypothetical protein (CND03385)
3253813	0.78	2.043	1.38636	K17617//CTD nuclear envelope phosphatase 1 [EC:3.1.3.16];K01556//kynureninase [EC:3.7.1.3]+ko00380//Tryptophan metabolism+ko01100//Metabolic pathways;K08158//MFS transporter, DHA1 family, multidrug resistance protein	GO:0051234//establishment of localization;GO:0006810//transport;GO:0051179//localization;GO:0055085//transmembrane transport;GO:0016020//membrane;GO:0016021//integral component of membrane;GO:0031224//intrinsic component of membrane;GO:0044425//membrane part;	dityrosine transporter, putative (CNA07070)
36392701	5.696	14.903	1.38715	K11244//cell wall integrity and stress response component+ko04011//MAPK signaling pathway - yeast+ko04139//Mitophagy - yeast		hypothetical protein (CNA06425)
3254778	11.22	29.41	1.38949	K00276//primary-amine oxidase [EC:1.4.3.21]+ko00410//beta-Alanine metabolism+ko01100//Metabolic pathways+ko00350//Tyrosine metabolism+ko01110//Biosynthesis of secondary metabolites+ko00260//Glycine, serine and threonine metabolism+ko00360//Phenylalanine metabolism	GO:1901564//organonitrogen compound metabolic process;GO:0006807//nitrogen compound metabolic process;GO:0071704//organic substance metabolic process;GO:0008152//metabolic process;GO:0009308//amine metabolic process;GO:0016491//oxidoreductase activity;GO:0048038//quinone binding;GO:0005507//copper ion binding;GO:0008131//primary amine oxidase activity;GO:0048037//cofactor binding;GO:0046914//tran…	hypothetical protein (CNL05060)
36393030	1.723	4.516	1.38982	K19898//alpha-agglutinin;K11244//cell wall integrity and stress response component+ko04011//MAPK signaling pathway - yeast+ko04139//Mitophagy - yeast		hypothetical protein (CNI00705)
3257596	55.636	145.923	1.39063	K01469//5-oxoprolinase (ATP-hydrolysing) [EC:3.5.2.9]+ko01100//Metabolic pathways+ko00480//Glutathione metabolism	GO:0009987//cellular process;GO:0051186//cofactor metabolic process;GO:0006575//cellular modified amino acid metabolic process;GO:0071704//organic substance metabolic process;GO:0034641//cellular nitrogen compound metabolic process;GO:0006790//sulfur compound metabolic process;GO:0044237//cellular metabolic process;GO:0006518//peptide metabolic process;GO:0043603//cellular amide metabolic process…	5-oxoprolinase, putative (CNE05320)
3258171	9.756	25.6	1.39103	K21475//alkylphenol/PAH-inducible cytochrome P450 monooxygenase;K16261//yeast amino acid transporter;K14338//cytochrome P450 / NADPH-cytochrome P450 reductase [EC:1.14.14.1 1.6.2.4]+ko00380//Tryptophan metabolism+ko00071//Fatty acid degradation	GO:0031224//intrinsic component of membrane;GO:0016020//membrane;GO:0016021//integral component of membrane;GO:0044425//membrane part;GO:0005488//binding;GO:0005506//iron ion binding;GO:0048037//cofactor binding;GO:0046872//metal ion binding;GO:0043169//cation binding;GO:0003824//catalytic activity;GO:0016491//oxidoreductase activity;GO:0016705//oxidoreductase activity, acting on paired donors, w…	Cytochrome P450, putative (CNF01310)
3255809	19.283	50.653	1.39263	K00914//phosphatidylinositol 3-kinase [EC:2.7.1.137]+ko04145//Phagosome+ko04136//Autophagy - other+ko01100//Metabolic pathways+ko04138//Autophagy - yeast+ko04070//Phosphatidylinositol signaling system+ko00562//Inositol phosphate metabolism	GO:0048017//inositol lipid-mediated signaling;GO:0009987//cellular process;GO:0023052//signaling;GO:0051716//cellular response to stimulus;GO:0007154//cell communication;GO:0035556//intracellular signal transduction;GO:0048015//phosphatidylinositol-mediated signaling;GO:0007165//signal transduction;GO:0065007//biological regulation;GO:0050789//regulation of biological process;GO:0050794//regulati…	phosphatidylinositol 3-kinase, putative (CNB03120)
3257504	1.516	3.986	1.3933			expressed protein (CNE03670)
3256198	7.666	20.15	1.39352	K22133//oxalate---CoA ligase [EC:6.2.1.8]+ko01100//Metabolic pathways+ko00630//Glyoxylate and dicarboxylate metabolism		hypothetical protein (CNC05180)
3256892	16.376	43.1	1.39569	K21768//tubulin-specific chaperone E		hypothetical protein (CND04390)
3258192	6.34	16.696	1.39602			hypothetical protein (CNF02290)
3259300	5.943	15.65	1.39627			expressed protein (CNH02670)
3254688	1.586	4.176	1.39635	K22020//mucin-19	GO:0016021//integral component of membrane;GO:0031224//intrinsic component of membrane;GO:0044425//membrane part;GO:0016020//membrane;	hypothetical protein (CNK03310)
36392704	0.816	2.153	1.3986			hypothetical protein (CNA06905)
3253654	8.953	23.65	1.40028	K08735//DNA mismatch repair protein MSH2+ko03430//Mismatch repair	GO:0060255//regulation of macromolecule metabolic process;GO:0033043//regulation of organelle organization;GO:0071840//cellular component organization or biogenesis;GO:0065007//biological regulation;GO:0140013//meiotic nuclear division;GO:0031324//negative regulation of cellular metabolic process;GO:0007049//cell cycle;GO:0010639//negative regulation of organelle organization;GO:0006725//cellular…	DNA mismatch repair protein MSH2, putative (CNA07480)
3255939	6.43	16.973	1.40034	K10885//ATP-dependent DNA helicase 2 subunit 2+ko03450//Non-homologous end-joining	GO:0034641//cellular nitrogen compound metabolic process;GO:0033554//cellular response to stress;GO:0000723//telomere maintenance;GO:0042592//homeostatic process;GO:0071704//organic substance metabolic process;GO:0006974//cellular response to DNA damage stimulus;GO:0050896//response to stimulus;GO:0006310//DNA recombination;GO:0006950//response to stress;GO:0008152//metabolic process;GO:0009987//…	damaged DNA binding protein, putative (CNB01380)
3257797	10.013	26.446	1.40042	K06640//serine/threonine-protein kinase ATR [EC:2.7.11.1]	GO:0032553//ribonucleotide binding;GO:0097159//organic cyclic compound binding;GO:0032559//adenyl ribonucleotide binding;GO:0005524//ATP binding;GO:0035639//purine ribonucleoside triphosphate binding;GO:0097367//carbohydrate derivative binding;GO:0005488//binding;GO:1901265//nucleoside phosphate binding;GO:0000166//nucleotide binding;GO:0017076//purine nucleotide binding;GO:0008144//drug binding;…	UVSB PI-3 kinase, putative (CNE03070)
3257807	7.766	20.506	1.40067		GO:0007165//signal transduction;GO:0050794//regulation of cellular process;GO:0051716//cellular response to stimulus;GO:0007163//establishment or maintenance of cell polarity;GO:0050896//response to stimulus;GO:0007154//cell communication;GO:0030010//establishment of cell polarity;GO:0050789//regulation of biological process;GO:0023052//signaling;GO:0009987//cellular process;GO:0065007//biologica…	expressed protein (CNE00430)
3258523	3.926	10.38	1.40102	K02178//checkpoint serine/threonine-protein kinase [EC:2.7.11.1]+ko04113//Meiosis - yeast+ko04111//Cell cycle - yeast	GO:0000278//mitotic cell cycle;GO:0010564//regulation of cell cycle process;GO:0071174//mitotic spindle checkpoint;GO:0140013//meiotic nuclear division;GO:1902099//regulation of metaphase/anaphase transition of cell cycle;GO:0007088//regulation of mitotic nuclear division;GO:0065007//biological regulation;GO:2000816//negative regulation of mitotic sister chromatid separation;GO:0007059//chromosom…	protein kinase, putative (CNG03850)
3254847	13.696	36.203	1.40143	K03781//catalase [EC:1.11.1.6]+ko04011//MAPK signaling pathway - yeast+ko04146//Peroxisome+ko00380//Tryptophan metabolism+ko01130//Biosynthesis of antibiotics+ko01110//Biosynthesis of secondary metabolites+ko04213//Longevity regulating pathway - multiple species+ko01200//Carbon metabolism+ko00630//Glyoxylate and dicarboxylate metabolism	GO:0050896//response to stimulus;GO:0006979//response to oxidative stress;GO:0006950//response to stress;GO:0004601//peroxidase activity;GO:0016491//oxidoreductase activity;GO:1901363//heterocyclic compound binding;GO:0020037//heme binding;GO:0043167//ion binding;GO:0004096//catalase activity;GO:0097159//organic cyclic compound binding;GO:0048037//cofactor binding;GO:0005488//binding;GO:0016209//…	glucose-methanol-choline (GMC) oxidoreductase, putative (CNL03740)
3256259	3.123	8.26	1.403	K19849//signaling mucin MSB2+ko04011//MAPK signaling pathway - yeast		expressed protein (CNC06090)
3257763	5.246	13.893	1.40436	K19898//alpha-agglutinin		hypothetical protein (CNE04950)
36392838	8.793	23.316	1.4067			hypothetical protein (CND04515)
3254723	8.15	21.65	1.40839		GO:0016491//oxidoreductase activity;GO:0003824//catalytic activity;	conserved hypothetical protein (CNL06470)
36393100	2.433	6.473	1.41108	K19849//signaling mucin MSB2+ko04011//MAPK signaling pathway - yeast		hypothetical protein (CNK00825)
36392660	0.693	1.856	1.41225			hypothetical protein (CNA02335)
3259309	10.456	27.903	1.41269		GO:0006725//cellular aromatic compound metabolic process;GO:0022613//ribonucleoprotein complex biogenesis;GO:0044085//cellular component biogenesis;GO:0043170//macromolecule metabolic process;GO:0090304//nucleic acid metabolic process;GO:0071840//cellular component organization or biogenesis;GO:0071704//organic substance metabolic process;GO:0034470//ncRNA processing;GO:0016072//rRNA metabolic pr…	hypothetical protein (CNH00060)
36393083	15.996	42.6	1.41298			hypothetical protein (CNJ03095)
3254403	18.673	49.75	1.41317			hypothetical protein (CNK01850)
3254443	3.15	8.393	1.41367	K06677//condensin complex subunit 1+ko04111//Cell cycle - yeast	GO:0009987//cellular process;GO:0000070//mitotic sister chromatid segregation;GO:0098813//nuclear chromosome segregation;GO:0000278//mitotic cell cycle;GO:0007049//cell cycle;GO:0071103//DNA conformation change;GO:1903046//meiotic cell cycle process;GO:0071840//cellular component organization or biogenesis;GO:0070192//chromosome organization involved in meiotic cell cycle;GO:0140014//mitotic nucl…	mitotic chromosome condensation-related protein, putative (CNK02970)
3259470	11.746	31.33	1.41463			hypothetical protein (CNI03890)
36393062	0.43	1.146	1.41539			hypothetical protein (CNJ01255)
3254588	11.173	29.853	1.41676	K02510//4-hydroxy-2-oxoheptanedioate aldolase [EC:4.1.2.52]+ko00350//Tyrosine metabolism	GO:0008152//metabolic process;GO:0005975//carbohydrate metabolic process;GO:0071704//organic substance metabolic process;GO:0044238//primary metabolic process;GO:0044424//intracellular part;GO:0005623//cell;GO:0005622//intracellular;GO:0044464//cell part;GO:0005737//cytoplasm;GO:0016829//lyase activity;GO:0016830//carbon-carbon lyase activity;GO:0003824//catalytic activity;GO:0016832//aldehyde-ly…	conserved hypothetical protein (CNK00850)
3256706	5.576	14.896	1.4177		GO:0016491//oxidoreductase activity;GO:0003824//catalytic activity;	expressed protein (CNC00380)
36392672	0.58	1.543	1.41968			hypothetical protein (CNA03093)
3257800	16.24	43.556	1.4227	K03188//urease accessory protein	GO:0008152//metabolic process;GO:0006807//nitrogen compound metabolic process;GO:0043167//ion binding;GO:0046872//metal ion binding;GO:0046914//transition metal ion binding;GO:0016151//nickel cation binding;GO:0005488//binding;GO:0043169//cation binding;	conserved hypothetical protein (CNE04770)
3259456	11.336	30.473	1.42583	K13054//meiotic recombination protein REC8, animal type;K12780//meiotic recombination protein REC8, fungi type+ko04113//Meiosis - yeast	GO:0043229//intracellular organelle;GO:0044428//nuclear part;GO:0044446//intracellular organelle part;GO:0043227//membrane-bounded organelle;GO:0043226//organelle;GO:0044464//cell part;GO:0005622//intracellular;GO:0000228//nuclear chromosome;GO:0005634//nucleus;GO:0043228//non-membrane-bounded organelle;GO:0044422//organelle part;GO:0005694//chromosome;GO:0043231//intracellular membrane-bounded o…	hypothetical protein (CNI01440)
3254415	4.643	12.493	1.42765	K01183//chitinase [EC:3.2.1.14]+ko00520//Amino sugar and nucleotide sugar metabolism+ko01100//Metabolic pathways;K22020//mucin-19	GO:0005975//carbohydrate metabolic process;GO:0008152//metabolic process;GO:0044238//primary metabolic process;GO:0071704//organic substance metabolic process;GO:0004553//hydrolase activity, hydrolyzing O-glycosyl compounds;GO:0016787//hydrolase activity;GO:0008061//chitin binding;GO:0003824//catalytic activity;GO:0008144//drug binding;GO:0097367//carbohydrate derivative binding;GO:0016798//hydro…	conserved hypothetical protein (CNK00840)
3257846	7.173	19.3	1.4279			conserved hypothetical protein (CNE00960)
3255799	11.14	30.023	1.42978			expressed protein (CNB02410)
3253727	42.026	113.37	1.43063	K05658//ATP-binding cassette, subfamily B (MDR/TAP), member 1 [EC:3.6.3.44]+ko02010//ABC transporters	GO:0031224//intrinsic component of membrane;GO:0016020//membrane;GO:0016021//integral component of membrane;GO:0044425//membrane part;GO:0032553//ribonucleotide binding;GO:0017111//nucleoside-triphosphatase activity;GO:0016787//hydrolase activity;GO:0022857//transmembrane transporter activity;GO:0016462//pyrophosphatase activity;GO:0016887//ATPase activity;GO:0043492//ATPase activity, coupled to …	multidrug resistance protein 1, putative (CNA07730)
3256151	7.46	20.13	1.43166	K21632//white-opaque regulator 2	GO:0016746//transferase activity, transferring acyl groups;GO:0016407//acetyltransferase activity;GO:0016747//transferase activity, transferring acyl groups other than amino-acyl groups;GO:0016740//transferase activity;GO:0003824//catalytic activity;	hypothetical protein (CNC06920)
3254013	14.113	38.126	1.43326	K10427//dynactin 5		conserved hypothetical protein (CNA03360)
3259069	18.23	49.266	1.43445			hypothetical protein (CNH02230)
3253906	3.393	9.183	1.43621	K00480//salicylate hydroxylase [EC:1.14.13.1]+ko01100//Metabolic pathways		conserved hypothetical protein (CNA08200)
3254952	1.906	5.166	1.43648	K01078//acid phosphatase [EC:3.1.3.2]+ko00740//Riboflavin metabolism+ko01100//Metabolic pathways+ko00730//Thiamine metabolism;K11369//retrograde regulation protein 2;K01939//adenylosuccinate synthase [EC:6.3.4.4]+ko00250//Alanine, aspartate and glutamate metabolism+ko00230//Purine metabolism+ko01100//Metabolic pathways	GO:0051234//establishment of localization;GO:0051179//localization;GO:0006810//transport;GO:0055085//transmembrane transport;GO:0016021//integral component of membrane;GO:0031224//intrinsic component of membrane;GO:0016020//membrane;GO:0044425//membrane part;	hypothetical protein (CNL06590)
3253543	1.083	2.933	1.43894			conserved hypothetical protein (CNA02500)
36392767	1.073	2.92	1.43906			hypothetical protein (CNC00135)
3254036	4.326	11.736	1.43929	K19898//alpha-agglutinin		conserved hypothetical protein (CNJ02150)
3255236	139.143	378.28	1.44209	K04079//molecular chaperone HtpG+ko04141//Protein processing in endoplasmic reticulum	GO:0006457//protein folding;GO:0050896//response to stimulus;GO:0006950//response to stress;GO:0009987//cellular process;GO:0061077//chaperone-mediated protein folding;GO:0044424//intracellular part;GO:0044444//cytoplasmic part;GO:0005737//cytoplasm;GO:0005623//cell;GO:0005829//cytosol;GO:0044464//cell part;GO:0005622//intracellular;GO:0008144//drug binding;GO:0097159//organic cyclic compound bin…	chaperone, putative (CNM01520)
36392974	1.716	4.67	1.44327	K05747//Wiskott-Aldrich syndrome protein+ko04144//Endocytosis		hypothetical protein (CNH00085)
36393058	4.713	12.83	1.44344	K18626//trichohyalin		hypothetical protein (CNJ00965)
3258120	7.016	19.086	1.44368			hypothetical protein (CNF01920)
3254837	12.163	33.136	1.44482	K08740//DNA mismatch repair protein MSH4	GO:0006974//cellular response to DNA damage stimulus;GO:0006298//mismatch repair;GO:0034641//cellular nitrogen compound metabolic process;GO:0006281//DNA repair;GO:0044237//cellular metabolic process;GO:0090304//nucleic acid metabolic process;GO:0046483//heterocycle metabolic process;GO:0006950//response to stress;GO:0009987//cellular process;GO:0051716//cellular response to stimulus;GO:0006725//…	mismatch repair-related protein, putative (CNL04240)
36392755	1.043	2.843	1.4471			hypothetical protein (CNB04815)
3254803	5.646	15.413	1.44845	K00280//lysyl oxidase-like protein 2/3/4 [EC:1.4.3.-];K00274//monoamine oxidase [EC:1.4.3.4]+ko00380//Tryptophan metabolism+ko00330//Arginine and proline metabolism+ko01100//Metabolic pathways+ko00350//Tyrosine metabolism+ko00340//Histidine metabolism+ko01110//Biosynthesis of secondary metabolites+ko00260//Glycine, serine and threonine metabolism+ko00360//Phenylalanine metabolism	GO:0003824//catalytic activity;GO:0016491//oxidoreductase activity;	amine oxidase, putative (CNL05910)
3255143	2.526	6.893	1.44943	K17100//dihydroxyacetone synthase [EC:2.2.1.3]+ko00680//Methane metabolism+ko01200//Carbon metabolism;K17100//dihydroxyacetone synthase [EC:2.2.1.3]+ko00680//Methane metabolism+ko01200//Carbon metabolism	GO:0008152//metabolic process;GO:0004802//transketolase activity;GO:0003824//catalytic activity;GO:0016744//transferase activity, transferring aldehyde or ketonic groups;GO:0016740//transferase activity;	conserved hypothetical protein (CNM01730)
3254189	14.253	39.033	1.45305			expressed protein (CNJ02770)
3257356	137.173	375.83	1.45342	K21543//transcription factor CRZ1	GO:0003676//nucleic acid binding;GO:0005488//binding;GO:1901363//heterocyclic compound binding;GO:0097159//organic cyclic compound binding;	conserved hypothetical protein (CND01440)
3255000	0.756	2.07	1.45423			hypothetical protein (CNL05300)
3255517	5.813	15.943	1.45493	K15541//protein MPE1+ko03015//mRNA surveillance pathway;K05925//mRNA m6A methyltransferase [EC:2.1.1.348]		hypothetical protein (CNN01170)
3253598	4.726	12.973	1.4555			hypothetical protein (CNA02080)
36392749	12.703	34.9	1.45733			hypothetical protein (CNB04025)
3255634	3.25	8.93	1.45846	K19851//flocculation protein FLO11+ko04011//MAPK signaling pathway - yeast	GO:0044425//membrane part;GO:0016021//integral component of membrane;GO:0031224//intrinsic component of membrane;GO:0016020//membrane;	conserved hypothetical protein (CNB01940)
3254412	7.006	19.293	1.46117	K19475//WAS/WASL-interacting protein+ko04144//Endocytosis	GO:0016020//membrane;GO:0031224//intrinsic component of membrane;GO:0016021//integral component of membrane;GO:0044425//membrane part;	hypothetical protein (CNK00810)
36392943	0.9	2.483	1.46166			hypothetical protein (CNG02515)
3258554	261.06	719.423	1.46182	K01183//chitinase [EC:3.2.1.14]+ko00520//Amino sugar and nucleotide sugar metabolism+ko01100//Metabolic pathways		hypothetical protein (CNG01000)
3256766	3.816	10.523	1.46244	K03504//DNA polymerase delta subunit 3+ko03430//Mismatch repair+ko03440//Homologous recombination+ko03420//Nucleotide excision repair+ko03030//DNA replication+ko00230//Purine metabolism+ko03410//Base excision repair+ko01100//Metabolic pathways+ko00240//Pyrimidine metabolism	GO:0044249//cellular biosynthetic process;GO:1901576//organic substance biosynthetic process;GO:0009987//cellular process;GO:0006807//nitrogen compound metabolic process;GO:0006259//DNA metabolic process;GO:0034641//cellular nitrogen compound metabolic process;GO:0009058//biosynthetic process;GO:0090304//nucleic acid metabolic process;GO:0044237//cellular metabolic process;GO:0043170//macromolecu…	expressed protein (CNC00140)
3253703	3.15	8.683	1.46253	K01183//chitinase [EC:3.2.1.14]+ko00520//Amino sugar and nucleotide sugar metabolism+ko01100//Metabolic pathways		expressed protein (CNA00600)
36392776	8.33	23.023	1.46639	K10426//dynactin 4	GO:0043234//protein complex;GO:0044424//intracellular part;GO:0005856//cytoskeleton;GO:0015629//actin cytoskeleton;GO:0005869//dynactin complex;GO:0043226//organelle;GO:0005623//cell;GO:0043229//intracellular organelle;GO:0032991//macromolecular complex;GO:0043228//non-membrane-bounded organelle;GO:0044464//cell part;GO:0043232//intracellular non-membrane-bounded organelle;GO:0044422//organelle p…	hypothetical protein (CNC01745)
3256478	5.486	15.203	1.46927	K03352//anaphase-promoting complex subunit 5+ko04120//Ubiquitin mediated proteolysis+ko04113//Meiosis - yeast+ko04111//Cell cycle - yeast		expressed protein (CNC01460)
3257343	2.33	6.45	1.46967	K19475//WAS/WASL-interacting protein+ko04144//Endocytosis		hypothetical protein (CND01630)
36392763	2.69	7.463	1.47115			hypothetical protein (CNB05785)
3258842	11.023	30.78	1.47276	K01183//chitinase [EC:3.2.1.14]+ko00520//Amino sugar and nucleotide sugar metabolism+ko01100//Metabolic pathways	GO:0003824//catalytic activity;	endo alpha-1,4 polygalactosaminidase precursor, putative (CNG01530)
3254509	4.163	11.563	1.47308	K19851//flocculation protein FLO11+ko04011//MAPK signaling pathway - yeast;K19475//WAS/WASL-interacting protein+ko04144//Endocytosis		signal transducer, putative (CNK02520)
36393160	5.506	15.306	1.47316			hypothetical protein (CNN00740)
3257943	1.803	5.006	1.47328	K10402//kinesin family member 20	GO:0006928//movement of cell or subcellular component;GO:0007017//microtubule-based process;GO:0009987//cellular process;GO:0007018//microtubule-based movement;GO:0005875//microtubule associated complex;GO:0043229//intracellular organelle;GO:0044422//organelle part;GO:0005622//intracellular;GO:0044464//cell part;GO:0032991//macromolecular complex;GO:0044424//intracellular part;GO:0005856//cytoske…	conserved hypothetical protein (CNE04830)
3258743	13.63	37.893	1.47413	K15083//DNA repair protein RAD16	GO:0005488//binding;GO:0005524//ATP binding;GO:1901265//nucleoside phosphate binding;GO:1901363//heterocyclic compound binding;GO:0043167//ion binding;GO:0097367//carbohydrate derivative binding;GO:0000166//nucleotide binding;GO:0032559//adenyl ribonucleotide binding;GO:0035639//purine ribonucleoside triphosphate binding;GO:0097159//organic cyclic compound binding;GO:0043168//anion binding;GO:003…	DNA supercoiling, putative (CNG01930)
3256041	2.05	5.69	1.47417	K03260//translation initiation factor 4G+ko03013//RNA transport;K06687//nucleolar protein involved in exit from mitosis+ko04111//Cell cycle - yeast		hypothetical protein (CNB04660)
3258087	4.346	12.076	1.4745	K10352//myosin heavy chain;K20361//intracellular protein transport protein USO1		conserved hypothetical protein (CNF03270)
36392686	0.07	0.193	1.47497			RPN10-like protein, putative (CNA04630)
3255982	5.906	16.436	1.4758		GO:0008152//metabolic process;GO:0016829//lyase activity;GO:0016846//carbon-sulfur lyase activity;GO:0003824//catalytic activity;	conserved hypothetical protein (CNB05260)
3256322	1.23	3.42	1.4777	K06679//mitotic spindle assembly checkpoint protein MAD1+ko04113//Meiosis - yeast+ko04111//Cell cycle - yeast	GO:0008092//cytoskeletal protein binding;GO:0005488//binding;GO:0005515//protein binding;GO:0008017//microtubule binding;GO:0015631//tubulin binding;	expressed protein (CNC03520)
3254595	4.846	13.506	1.47817			hypothetical protein (CNK02060)
3253486	5.936	16.546	1.47902	K11253//histone H3;K11495//histone H3-like centromeric protein A	GO:0007049//cell cycle;GO:0000278//mitotic cell cycle;GO:0043623//cellular protein complex assembly;GO:0065004//protein-DNA complex assembly;GO:0034622//cellular macromolecular complex assembly;GO:0065003//macromolecular complex assembly;GO:0043933//macromolecular complex subunit organization;GO:0009987//cellular process;GO:0070925//organelle assembly;GO:0000280//nuclear division;GO:0006334//nucl…	hypothetical protein (CNA00540)
3256350	15.273	42.633	1.48039	K01379//cathepsin D [EC:3.4.23.5];K01381//saccharopepsin [EC:3.4.23.25]+ko04138//Autophagy - yeast		endopeptidase, putative (CNC04480)
36393109	0.73	2.043	1.48163	K22493//agglutinin-like protein;K11244//cell wall integrity and stress response component+ko04011//MAPK signaling pathway - yeast+ko04139//Mitophagy - yeast;K22020//mucin-19	GO:0016020//membrane;GO:0016021//integral component of membrane;GO:0044425//membrane part;GO:0031224//intrinsic component of membrane;	hypothetical protein (CNK02705)
3256488	5.55	15.513	1.48281	K00287//dihydrofolate reductase [EC:1.5.1.3]+ko00670//One carbon pool by folate+ko01100//Metabolic pathways+ko00790//Folate biosynthesis		expressed protein (CNC06550)
3258510	3.183	8.91	1.48343	K10736//minichromosome maintenance protein 10	GO:1901576//organic substance biosynthetic process;GO:0009987//cellular process;GO:0006807//nitrogen compound metabolic process;GO:0009059//macromolecule biosynthetic process;GO:1901360//organic cyclic compound metabolic process;GO:0034641//cellular nitrogen compound metabolic process;GO:0006261//DNA-dependent DNA replication;GO:0034645//cellular macromolecule biosynthetic process;GO:0008152//met…	conserved hypothetical protein (CNF04290)
3256410	4.58	12.86	1.48842	K00943//dTMP kinase [EC:2.7.4.9]+ko01100//Metabolic pathways+ko00240//Pyrimidine metabolism	GO:1901362//organic cyclic compound biosynthetic process;GO:1901566//organonitrogen compound biosynthetic process;GO:1901137//carbohydrate derivative biosynthetic process;GO:0009219//pyrimidine deoxyribonucleotide metabolic process;GO:0044271//cellular nitrogen compound biosynthetic process;GO:0018130//heterocycle biosynthetic process;GO:0006221//pyrimidine nucleotide biosynthetic process;GO:1901…	thymidylate kinase, putative (CNC04630)
3253512	5.236	14.746	1.49237	K01210//glucan 1,3-beta-glucosidase [EC:3.2.1.58]+ko00500//Starch and sucrose metabolism	GO:0000272//polysaccharide catabolic process;GO:0016052//carbohydrate catabolic process;GO:0044262//cellular carbohydrate metabolic process;GO:0009251//glucan catabolic process;GO:0044042//glucan metabolic process;GO:0044238//primary metabolic process;GO:1901575//organic substance catabolic process;GO:0008152//metabolic process;GO:0071704//organic substance metabolic process;GO:0043170//macromole…	hypothetical protein (CNA03300)
3256186	8.86	24.943	1.49263	K17887//sorting nexin-25;K09467//zinc-finger protein CreA/MIG		expressed protein (CNC02110)
3253622	10.083	28.396	1.49278	K11484//histone deacetylase HOS3 [EC:3.5.1.98]	GO:0044271//cellular nitrogen compound biosynthetic process;GO:0006725//cellular aromatic compound metabolic process;GO:0043170//macromolecule metabolic process;GO:2000112//regulation of cellular macromolecule biosynthetic process;GO:0071704//organic substance metabolic process;GO:0090304//nucleic acid metabolic process;GO:0010468//regulation of gene expression;GO:0019219//regulation of nucleobas…	hypothetical protein (CNA06380)
3254190	33.04	93.1	1.49392	K20316//short coiled-coil protein		hypothetical protein (CNJ02360)
3255299	1.423	4.006	1.49401	K21403//2-phosphoxylose phosphatase [EC:3.1.3.-]		hypothetical protein (CNM01200)
3256935	3.326	9.373	1.4947			hypothetical protein (CND01780)
3258273	8.453	23.826	1.49515			hypothetical protein (CNF01030)
36392772	15.106	42.626	1.49594		GO:0044425//membrane part;GO:0016020//membrane;GO:0031224//intrinsic component of membrane;GO:0016021//integral component of membrane;	hypothetical protein (CNC00845)
36393149	13.29	37.54	1.49735			hypothetical protein (CNM02105)
3258458	4.06	11.47	1.49839			conserved hypothetical protein (CNF00510)
3257728	14.786	41.86	1.50096	K08158//MFS transporter, DHA1 family, multidrug resistance protein	GO:0006810//transport;GO:0051179//localization;GO:0055085//transmembrane transport;GO:0051234//establishment of localization;GO:0044425//membrane part;GO:0031224//intrinsic component of membrane;GO:0016020//membrane;GO:0016021//integral component of membrane;	SCR1 protein, putative (CNE01860)
3255963	13.343	37.786	1.50132	K06665//general transcriptional corepressor CYC8+ko04011//MAPK signaling pathway - yeast+ko04111//Cell cycle - yeast;K09448//transcriptional enhancer factor+ko04011//MAPK signaling pathway - yeast+ko04392//Hippo signaling pathway - multiple species;K11648//SWI/SNF-related matrix-associated actin-dependent regulator of chromatin subfamily B member 1		hypothetical protein (CNB02530)
3256423	5.85	16.586	1.50391	K11429//histone-lysine N-methyltransferase SUV420H [EC:2.1.1.43]+ko00310//Lysine degradation		hypothetical protein (CNC03710)
3253715	32.173	91.276	1.50397			expressed protein (CNA01930)
3256842	3.196	9.07	1.50466	K10875//DNA repair and recombination protein RAD54 and RAD54-like protein [EC:3.6.4.-]+ko03440//Homologous recombination	GO:0036094//small molecule binding;GO:0016817//hydrolase activity, acting on acid anhydrides;GO:0005524//ATP binding;GO:0097159//organic cyclic compound binding;GO:0043167//ion binding;GO:0032553//ribonucleotide binding;GO:1901363//heterocyclic compound binding;GO:1901265//nucleoside phosphate binding;GO:0003824//catalytic activity;GO:0000166//nucleotide binding;GO:0097367//carbohydrate derivativ…	DNA supercoiling, putative (CND02890)
3258085	2.656	7.556	1.50805	K20361//intracellular protein transport protein USO1		expressed protein (CNF01100)
3259423	4.066	11.573	1.50927	K20478//golgin subfamily B member 1;K20361//intracellular protein transport protein USO1		conserved hypothetical protein (CNI03680)
3258683	3.57	10.196	1.51407	K22020//mucin-19		expressed protein (CNG02230)
3259376	0.96	2.743	1.51689	K18626//trichohyalin	GO:0044425//membrane part;GO:0016021//integral component of membrane;GO:0031224//intrinsic component of membrane;GO:0016020//membrane;	hypothetical protein (CNI01110)
3256246	32.196	92.193	1.51694	K10356//myosin I		hypothetical protein (CNC06580)
3254273	13.606	38.763	1.51874	K17878//nicotinamide N-methyltransferase [EC:2.1.1.1];K17878//nicotinamide N-methyltransferase [EC:2.1.1.1]		conserved hypothetical protein (CNJ01890)
3259601	11.776	33.35	1.51981			expressed protein (CNI01540)
3256622	1.31	3.756	1.52103		GO:0033036//macromolecule localization;GO:0008104//protein localization;GO:0051179//localization;GO:0070727//cellular macromolecule localization;GO:0051641//cellular localization;GO:0015031//protein transport;GO:0045184//establishment of protein localization;GO:0006810//transport;GO:0046907//intracellular transport;GO:0042886//amide transport;GO:0034613//cellular protein localization;GO:0006886//…	hypothetical protein (CNC03140)
3259338	6.06	17.416	1.52239	K10878//meiotic recombination protein SPO11+ko04113//Meiosis - yeast	GO:0019439//aromatic compound catabolic process;GO:0006310//DNA recombination;GO:0006974//cellular response to DNA damage stimulus;GO:0043170//macromolecule metabolic process;GO:0048285//organelle fission;GO:0071704//organic substance metabolic process;GO:0046700//heterocycle catabolic process;GO:1901575//organic substance catabolic process;GO:1901360//organic cyclic compound metabolic process;GO…	endodeoxyribonuclease, putative (CNH01330)
36392719	14.18	40.763	1.52247			hypothetical protein (CNB00135)
3256809	13.1	37.653	1.5225			expressed protein (CNC07100)
36393142	1.58	4.536	1.52375			hypothetical protein (CNM01115)
3253927	39.693	114.3	1.52526	K03189//urease accessory protein	GO:0008152//metabolic process;GO:0006807//nitrogen compound metabolic process;GO:0003924//GTPase activity;GO:0043167//ion binding;GO:0005488//binding;GO:0046872//metal ion binding;GO:0043169//cation binding;GO:0003824//catalytic activity;GO:0016818//hydrolase activity, acting on acid anhydrides, in phosphorus-containing anhydrides;GO:0046914//transition metal ion binding;GO:0016787//hydrolase act…	Urease accessory protein ureG, putative (CNA06560)
36392674	19.03	54.8	1.52557			hypothetical protein (CNA03265)
36392729	15.006	43.266	1.52692	K01512//acylphosphatase [EC:3.6.1.7]+ko00620//Pyruvate metabolism	GO:0016817//hydrolase activity, acting on acid anhydrides;GO:0016818//hydrolase activity, acting on acid anhydrides, in phosphorus-containing anhydrides;GO:0016787//hydrolase activity;GO:0003824//catalytic activity;	hypothetical protein (CNB01775)
3257784	160.32	462.74	1.52879			hypothetical protein (CNE04660)
3254338	2.116	6.123	1.53222	K02365//separase [EC:3.4.22.49]+ko04113//Meiosis - yeast+ko04111//Cell cycle - yeast;K00128//aldehyde dehydrogenase (NAD+) [EC:1.2.1.3]+ko00410//beta-Alanine metabolism+ko00310//Lysine degradation+ko00010//Glycolysis / Gluconeogenesis+ko00380//Tryptophan metabolism+ko00330//Arginine and proline metabolism+ko00280//Valine, leucine and isoleucine degradation+ko01100//Metabolic pathways+ko01130//Bio…	GO:0034645//cellular macromolecule biosynthetic process;GO:1901360//organic cyclic compound metabolic process;GO:0006725//cellular aromatic compound metabolic process;GO:0018130//heterocycle biosynthetic process;GO:0006139//nucleobase-containing compound metabolic process;GO:0009987//cellular process;GO:1901576//organic substance biosynthetic process;GO:0090304//nucleic acid metabolic process;GO:…	nucleus protein, putative (CNJ02610)
3254515	7.096	20.556	1.53313	K14864//tRNA (cytidine32/guanosine34-2'-O)-methyltransferase [EC:2.1.1.205];K08286//protein-serine/threonine kinase [EC:2.7.11.-]	GO:0043603//cellular amide metabolic process;GO:0032787//monocarboxylic acid metabolic process;GO:0009067//aspartate family amino acid biosynthetic process;GO:0009987//cellular process;GO:0044271//cellular nitrogen compound biosynthetic process;GO:1901566//organonitrogen compound biosynthetic process;GO:0044238//primary metabolic process;GO:1901605//alpha-amino acid metabolic process;GO:0008652//…	cytoplasm protein, putative (CNK00430)
3259371	11.3	32.726	1.53345		GO:0044425//membrane part;GO:0016020//membrane;GO:0031224//intrinsic component of membrane;GO:0016021//integral component of membrane;	expressed protein (CNI02870)
3253514	17.883	51.773	1.53372	K19366//spartin+ko04144//Endocytosis		hypothetical protein (CNA03290)
3257944	17.59	50.946	1.53399			expressed protein (CNE04790)
3254024	12.723	36.873	1.53465	K00480//salicylate hydroxylase [EC:1.14.13.1]+ko01100//Metabolic pathways	GO:0044550//secondary metabolite biosynthetic process;GO:0019748//secondary metabolic process;GO:0009058//biosynthetic process;GO:0008152//metabolic process;GO:0000166//nucleotide binding;GO:0050660//flavin adenine dinucleotide binding;GO:1901265//nucleoside phosphate binding;GO:0043167//ion binding;GO:0004497//monooxygenase activity;GO:0050662//coenzyme binding;GO:0043168//anion binding;GO:19013…	conserved hypothetical protein (CNA05260)
3253551	22.89	66.36	1.5351	K03469//ribonuclease HI [EC:3.1.26.4]+ko03030//DNA replication	GO:0019439//aromatic compound catabolic process;GO:0006807//nitrogen compound metabolic process;GO:0009056//catabolic process;GO:0044249//cellular biosynthetic process;GO:0046700//heterocycle catabolic process;GO:1901576//organic substance biosynthetic process;GO:0034655//nucleobase-containing compound catabolic process;GO:0006271//DNA strand elongation involved in DNA replication;GO:0009987//cel…	ribonuclease H, putative (CNA03470)
3256600	5.95	17.26	1.53644	K08157//MFS transporter, DHA1 family, multidrug resistance protein	GO:0051179//localization;GO:0051234//establishment of localization;GO:0006810//transport;GO:0055085//transmembrane transport;GO:0031224//intrinsic component of membrane;GO:0044425//membrane part;GO:0016021//integral component of membrane;GO:0016020//membrane;	multiple drug resistance protein, putative (CNC00290)
3253835	4.973	14.43	1.53651	K08139//MFS transporter, SP family, sugar:H+ symporter+ko04113//Meiosis - yeast	GO:0003824//catalytic activity;GO:0005488//binding;GO:0050662//coenzyme binding;GO:0048037//cofactor binding;	hexose transport-related protein, putative (CNA08350)
3256095	16.486	51.706	1.53903	K17944//mRNA-binding protein PUF3;K17944//mRNA-binding protein PUF3;K17944//mRNA-binding protein PUF3	GO:0005488//binding;GO:0003676//nucleic acid binding;GO:0003723//RNA binding;GO:0097159//organic cyclic compound binding;GO:1901363//heterocyclic compound binding;	hypothetical protein (CNB04870)
3255074	0.55	1.61	1.54151	K10872//meiotic recombination protein DMC1+ko04113//Meiosis - yeast	GO:0044238//primary metabolic process;GO:0034641//cellular nitrogen compound metabolic process;GO:0044237//cellular metabolic process;GO:0007131//reciprocal meiotic recombination;GO:0006281//DNA repair;GO:0006950//response to stress;GO:0043170//macromolecule metabolic process;GO:0022402//cell cycle process;GO:1901360//organic cyclic compound metabolic process;GO:0022414//reproductive process;GO:1…	meiotic recombination-related protein, putative (CNM01780)
3257160	9.316	27.126	1.54155	K14819//dual specificity phosphatase 12 [EC:3.1.3.16 3.1.3.48]	GO:0016787//hydrolase activity;GO:0016791//phosphatase activity;GO:0004725//protein tyrosine phosphatase activity;GO:0140096//catalytic activity, acting on a protein;GO:0042578//phosphoric ester hydrolase activity;GO:0016788//hydrolase activity, acting on ester bonds;GO:0003824//catalytic activity;GO:0004721//phosphoprotein phosphatase activity;GO:0008138//protein tyrosine/serine/threonine phosph…	conserved hypothetical protein (CND03270)
3255132	3.99	11.623	1.54163	K00140//malonate-semialdehyde dehydrogenase (acetylating) / methylmalonate-semialdehyde dehydrogenase [EC:1.2.1.18 1.2.1.27]+ko00410//beta-Alanine metabolism+ko00280//Valine, leucine and isoleucine degradation+ko01100//Metabolic pathways+ko00640//Propanoate metabolism+ko01200//Carbon metabolism+ko00562//Inositol phosphate metabolism		conserved hypothetical protein (CNM00760)
3254254	11.81	34.403	1.54194	K19849//signaling mucin MSB2+ko04011//MAPK signaling pathway - yeast		expressed protein (CNJ01820)
3256161	1.02	2.976	1.54322			hypothetical protein (CNC04450)
3254932	4.496	13.123	1.54395	K09702//uncharacterized protein		hypothetical protein (CNL05960)
3253788	15.946	46.536	1.54471			conserved hypothetical protein (CNA08190)
3255410	7.526	21.973	1.54537	K00326//cytochrome-b5 reductase [EC:1.6.2.2]+ko00520//Amino sugar and nucleotide sugar metabolism;K00101//L-lactate dehydrogenase (cytochrome) [EC:1.1.2.3]+ko01100//Metabolic pathways+ko00620//Pyruvate metabolism;K10534//nitrate reductase (NAD(P)H) [EC:1.7.1.1 1.7.1.2 1.7.1.3]+ko00910//Nitrogen metabolism	GO:0043167//ion binding;GO:0048037//cofactor binding;GO:0046872//metal ion binding;GO:0043169//cation binding;GO:0016653//oxidoreductase activity, acting on NAD(P)H, heme protein as acceptor;GO:0016491//oxidoreductase activity;GO:0097159//organic cyclic compound binding;GO:1901363//heterocyclic compound binding;GO:0046906//tetrapyrrole binding;GO:0005488//binding;GO:0020037//heme binding;GO:00166…	cytoplasm protein, putative (CNN01090)
3257736	5.27	15.393	1.54602	K05665//ATP-binding cassette, subfamily C (CFTR/MRP), member 1+ko02010//ABC transporters;K05658//ATP-binding cassette, subfamily B (MDR/TAP), member 1 [EC:3.6.3.44]+ko02010//ABC transporters	GO:0016021//integral component of membrane;GO:0016020//membrane;GO:0031224//intrinsic component of membrane;GO:0044425//membrane part;GO:0008144//drug binding;GO:1901265//nucleoside phosphate binding;GO:0032555//purine ribonucleotide binding;GO:0016462//pyrophosphatase activity;GO:0043167//ion binding;GO:0016817//hydrolase activity, acting on acid anhydrides;GO:0015399//primary active transmembra…	ABC transporter ABCC.6, putative (CNE01270)
3257040	13.19	38.533	1.54636	K11367//chromodomain-helicase-DNA-binding protein 1 [EC:3.6.4.12]	GO:0008135//translation factor activity, RNA binding;GO:0003723//RNA binding;GO:0030554//adenyl nucleotide binding;GO:0003676//nucleic acid binding;GO:0032553//ribonucleotide binding;GO:0036094//small molecule binding;GO:0003746//translation elongation factor activity;GO:0005488//binding;GO:0043168//anion binding;GO:0097367//carbohydrate derivative binding;GO:0008144//drug binding;GO:0035639//pur…	Pol II transcription elongation factor, putative (CND04120)
3258153	4.336	12.686	1.54743	K10866//DNA repair protein RAD50 [EC:3.6.-.-]+ko03440//Homologous recombination+ko03450//Non-homologous end-joining;K22134//MFS transporter, DHA2 family, glioxin efflux transporter	GO:0051179//localization;GO:0006810//transport;GO:0051234//establishment of localization;GO:0055085//transmembrane transport;GO:0005886//plasma membrane;GO:0031224//intrinsic component of membrane;GO:0044464//cell part;GO:0044425//membrane part;GO:0044459//plasma membrane part;GO:0016020//membrane;GO:0005887//integral component of plasma membrane;GO:0071944//cell periphery;GO:0031226//intrinsic c…	conserved hypothetical protein (CNF00350)
3253569	5.506	16.12	1.54853	K00791//tRNA dimethylallyltransferase [EC:2.5.1.75]+ko01100//Metabolic pathways+ko01110//Biosynthesis of secondary metabolites	GO:0043412//macromolecule modification;GO:0071704//organic substance metabolic process;GO:0016070//RNA metabolic process;GO:0044260//cellular macromolecule metabolic process;GO:0006400//tRNA modification;GO:0006399//tRNA metabolic process;GO:0008152//metabolic process;GO:0008033//tRNA processing;GO:0009987//cellular process;GO:0006396//RNA processing;GO:0006139//nucleobase-containing compound met…	tRNA isopentenyltransferase, putative (CNA03460)
3254715	29.02	84.956	1.54913			hypothetical protein (CNK00630)
3259168	8.08	23.666	1.54962	K16466//centrin-3	GO:0031023//microtubule organizing center organization;GO:0000278//mitotic cell cycle;GO:0007010//cytoskeleton organization;GO:0022402//cell cycle process;GO:0007017//microtubule-based process;GO:0051300//spindle pole body organization;GO:0022607//cellular component assembly;GO:0071840//cellular component organization or biogenesis;GO:0044085//cellular component biogenesis;GO:0007049//cell cycle;…	EF-hand calcium-binding protein, Caltractin-cdc31 subfamily, putative (CNH02930)
3254012	1.386	4.063	1.55134			expressed protein (CNA03370)
3254156	2.133	6.263	1.55362	K19849//signaling mucin MSB2+ko04011//MAPK signaling pathway - yeast		expressed protein (CNJ03390)
3259021	6.34	18.623	1.55459			expressed protein (CNH00660)
3259787	10.733	31.556	1.55475		GO:1901564//organonitrogen compound metabolic process;GO:0044237//cellular metabolic process;GO:0008152//metabolic process;GO:0006518//peptide metabolic process;GO:0006575//cellular modified amino acid metabolic process;GO:0051186//cofactor metabolic process;GO:0006807//nitrogen compound metabolic process;GO:0071704//organic substance metabolic process;GO:0006749//glutathione metabolic process;GO…	expressed protein (CNI00480)
3258690	6.106	17.983	1.55767	K05989//alpha-L-rhamnosidase [EC:3.2.1.40]	GO:0003824//catalytic activity;	alfa-L-rhamnosidase, putative (CNG00310)
3257850	1.593	4.7	1.55849	K20047//actin cytoskeleton-regulatory complex protein PAN1	GO:0046578//regulation of Ras protein signal transduction;GO:0051056//regulation of small GTPase mediated signal transduction;GO:0050789//regulation of biological process;GO:0050794//regulation of cellular process;GO:0048583//regulation of response to stimulus;GO:1902531//regulation of intracellular signal transduction;GO:0009966//regulation of signal transduction;GO:0035023//regulation of Rho pr…	expressed protein (CNE01370)
3257302	4.06	12.013	1.56487		GO:0003964//RNA-directed DNA polymerase activity;GO:0034061//DNA polymerase activity;GO:0016779//nucleotidyltransferase activity;GO:0140097//catalytic activity, acting on DNA;GO:0003824//catalytic activity;GO:0016772//transferase activity, transferring phosphorus-containing groups;GO:0016740//transferase activity;	expressed protein (CND02640)
36393140	0.32	0.94	1.56559			hypothetical protein (CNM00120)
3259091	17.4	51.523	1.56572	K03859//phosphatidylinositol glycan, class C+ko01100//Metabolic pathways+ko00563//Glycosylphosphatidylinositol (GPI)-anchor biosynthesis	GO:1901137//carbohydrate derivative biosynthetic process;GO:0008610//lipid biosynthetic process;GO:0042158//lipoprotein biosynthetic process;GO:0044255//cellular lipid metabolic process;GO:0006796//phosphate-containing compound metabolic process;GO:0045017//glycerolipid biosynthetic process;GO:0006643//membrane lipid metabolic process;GO:0042157//lipoprotein metabolic process;GO:0006505//GPI anch…	conserved hypothetical protein (CNH02210)
3256355	16.576	49.09	1.56576	K01213//galacturan 1,4-alpha-galacturonidase [EC:3.2.1.67]+ko01100//Metabolic pathways+ko00040//Pentose and glucuronate interconversions	GO:0005975//carbohydrate metabolic process;GO:0044238//primary metabolic process;GO:0071704//organic substance metabolic process;GO:0008152//metabolic process;GO:0016798//hydrolase activity, acting on glycosyl bonds;GO:0003824//catalytic activity;GO:0004553//hydrolase activity, hydrolyzing O-glycosyl compounds;GO:0016787//hydrolase activity;	polygalacturonase, putative (CNC02590)
3253759	3.11	9.22	1.56757	K17922//sorting nexin-8;K11134//telomere length regulation protein		conserved expressed protein (CNA01900)
3253554	2.38	7.056	1.56914	K02214//cell division control protein 7 [EC:2.7.11.1]+ko04113//Meiosis - yeast+ko04111//Cell cycle - yeast	GO:0016772//transferase activity, transferring phosphorus-containing groups;GO:0097367//carbohydrate derivative binding;GO:0000166//nucleotide binding;GO:0016740//transferase activity;GO:0016301//kinase activity;GO:1901363//heterocyclic compound binding;GO:0030554//adenyl nucleotide binding;GO:0032555//purine ribonucleotide binding;GO:0097159//organic cyclic compound binding;GO:0043168//anion bin…	conserved hypothetical protein (CNA06160)
3257373	0.38	1.126	1.56973		GO:0016021//integral component of membrane;GO:0016020//membrane;GO:0044425//membrane part;GO:0031224//intrinsic component of membrane;	hypothetical protein (CND00560)
3254714	12.603	36.123	1.57257		GO:0009987//cellular process;GO:0071704//organic substance metabolic process;GO:0006807//nitrogen compound metabolic process;GO:1901360//organic cyclic compound metabolic process;GO:0006725//cellular aromatic compound metabolic process;GO:0043170//macromolecule metabolic process;GO:0044260//cellular macromolecule metabolic process;GO:0006139//nucleobase-containing compound metabolic process;GO:00…	conserved hypothetical protein (CNK03010)
3254841	3.05	9.09	1.57389	K11498//centromeric protein E	GO:0007017//microtubule-based process;GO:0009987//cellular process;GO:0007018//microtubule-based movement;GO:0006928//movement of cell or subcellular component;GO:0043234//protein complex;GO:0005856//cytoskeleton;GO:0044464//cell part;GO:0043229//intracellular organelle;GO:0044446//intracellular organelle part;GO:0005622//intracellular;GO:0044430//cytoskeletal part;GO:0032991//macromolecular comp…	centromeric protein e (cenp-e protein), putative (CNL04520)
3257192	12.583	37.58	1.57775	K13985//N-acyl-phosphatidylethanolamine-hydrolysing phospholipase D [EC:3.1.4.54];K14570//RNA exonuclease 1 [EC:3.1.-.-]+ko03008//Ribosome biogenesis in eukaryotes;K12488//Arf-GAP with SH3 domain, ANK repeat and PH domain-containing protein+ko04144//Endocytosis	GO:0008270//zinc ion binding;GO:0008081//phosphoric diester hydrolase activity;GO:0004620//phospholipase activity;GO:0046914//transition metal ion binding;GO:0016788//hydrolase activity, acting on ester bonds;GO:0016298//lipase activity;GO:0042578//phosphoric ester hydrolase activity;GO:0005488//binding;GO:0046872//metal ion binding;GO:0070290//N-acylphosphatidylethanolamine-specific phospholipas…	conserved hypothetical protein (CND01370)
3258157	12.61	37.7	1.57932	K21806//protein N-lysine methyltransferase METTL21D [EC:2.1.1.-];K14655//tRNA pseudouridine32 synthase / 2,5-diamino-6-(5-phospho-D-ribitylamino)-pyrimidin-4(3H)-one deaminase [EC:5.4.99.28]+ko00740//Riboflavin metabolism+ko01100//Metabolic pathways		hypothetical protein (CNF04470)
3259007	4.263	12.756	1.58118	K20039//phenacrylate decarboxylase [EC:4.1.1.102]	GO:0009987//cellular process;GO:1901360//organic cyclic compound metabolic process;GO:0032787//monocarboxylic acid metabolic process;GO:0009698//phenylpropanoid metabolic process;GO:0043436//oxoacid metabolic process;GO:0019748//secondary metabolic process;GO:0044248//cellular catabolic process;GO:0071704//organic substance metabolic process;GO:0044237//cellular metabolic process;GO:1901575//orga…	cytoplasm protein, putative (CNH00230)
3254962	6.553	19.623	1.58261	K07203//serine/threonine-protein kinase mTOR [EC:2.7.11.1]+ko04139//Mitophagy - yeast+ko04136//Autophagy - other+ko04138//Autophagy - yeast+ko04213//Longevity regulating pathway - multiple species	GO:0000166//nucleotide binding;GO:0043168//anion binding;GO:0035639//purine ribonucleoside triphosphate binding;GO:0016740//transferase activity;GO:1901265//nucleoside phosphate binding;GO:0140096//catalytic activity, acting on a protein;GO:0036094//small molecule binding;GO:0003824//catalytic activity;GO:0030554//adenyl nucleotide binding;GO:0032559//adenyl ribonucleotide binding;GO:0032555//pur…	phosphatidylinositol 3-kinase, putative (CNL04090)
3254473	6.81	20.423	1.58457	K10958//DNA repair protein RAD57+ko03440//Homologous recombination	GO:0000280//nuclear division;GO:1903046//meiotic cell cycle process;GO:0006281//DNA repair;GO:0006259//DNA metabolic process;GO:0022414//reproductive process;GO:0006312//mitotic recombination;GO:0090735//DNA repair complex assembly;GO:0051716//cellular response to stimulus;GO:0044237//cellular metabolic process;GO:0022402//cell cycle process;GO:0140013//meiotic nuclear division;GO:0071824//protei…	RAD57 protein, putative (CNK02320)
3254304	1.53	4.603	1.5904	K01322//prolyl oligopeptidase [EC:3.4.21.26]	GO:0017171//serine hydrolase activity;GO:0003824//catalytic activity;GO:0008233//peptidase activity;GO:0070008//serine-type exopeptidase activity;GO:0008236//serine-type peptidase activity;GO:0140096//catalytic activity, acting on a protein;GO:0004175//endopeptidase activity;GO:0016787//hydrolase activity;GO:0008238//exopeptidase activity;GO:0070011//peptidase activity, acting on L-amino acid pep…	Prolyl endopeptidase, putative (CNJ00580)
3257488	2.916	8.786	1.59133	K08282//non-specific serine/threonine protein kinase [EC:2.7.11.1];K06684//cell cycle protein kinase DBF2 [EC:2.7.11.-]+ko04392//Hippo signaling pathway - multiple species+ko04111//Cell cycle - yeast;K06686//cell cycle protein kinase DBF20 [EC:2.7.11.-]+ko04111//Cell cycle - yeast		Ser/Thr protein kinase, putative (CNE03450)
3258640	59.133	178.303	1.59169	K21848//lipid intermediate transporter	GO:0015850//organic hydroxy compound transport;GO:0016125//sterol metabolic process;GO:0016043//cellular component organization;GO:0008202//steroid metabolic process;GO:0032365//intracellular lipid transport;GO:0046907//intracellular transport;GO:0010876//lipid localization;GO:0006629//lipid metabolic process;GO:0006643//membrane lipid metabolic process;GO:0071702//organic substance transport;GO:…	hypothetical protein (CNG03470)
3259775	8.016	24.173	1.59177	K10862//tyrosyl-DNA phosphodiesterase 1 [EC:3.1.4.-];K00030//isocitrate dehydrogenase (NAD+) [EC:1.1.1.41]+ko00020//Citrate cycle (TCA cycle)+ko01100//Metabolic pathways+ko01230//Biosynthesis of amino acids+ko01130//Biosynthesis of antibiotics+ko01110//Biosynthesis of secondary metabolites+ko01210//2-Oxocarboxylic acid metabolism+ko01200//Carbon metabolism		tartrate dehydrogenase, putative (CNI00890)
3258363	6.123	18.453	1.59195	K02219//cyclin-dependent kinase regulatory subunit CKS1+ko04111//Cell cycle - yeast	GO:0010468//regulation of gene expression;GO:0051338//regulation of transferase activity;GO:0050789//regulation of biological process;GO:0051252//regulation of RNA metabolic process;GO:0080090//regulation of primary metabolic process;GO:0043085//positive regulation of catalytic activity;GO:0042327//positive regulation of phosphorylation;GO:0043549//regulation of kinase activity;GO:0048518//positi…	expressed protein (CNF01190)
3255393	9.366	28.28	1.59395	K01426//amidase [EC:3.5.1.4]+ko00380//Tryptophan metabolism+ko00330//Arginine and proline metabolism+ko00360//Phenylalanine metabolism		conserved hypothetical protein (CNN02290)
3254941	0.24	0.726	1.59542	K11244//cell wall integrity and stress response component+ko04011//MAPK signaling pathway - yeast+ko04139//Mitophagy - yeast;K19849//signaling mucin MSB2+ko04011//MAPK signaling pathway - yeast		hypothetical protein (CNL04210)
3258505	7.203	21.786	1.59596	K01183//chitinase [EC:3.2.1.14]+ko00520//Amino sugar and nucleotide sugar metabolism+ko01100//Metabolic pathways		hypothetical protein (CNF04500)
3257423	31.066	93.976	1.59626	K18043//tyrosine-protein phosphatase OCA1 [EC:3.1.3.48];K18045//tyrosine-protein phosphatase SIW14 [EC:3.1.3.48]	GO:0044424//intracellular part;GO:0005623//cell;GO:0005622//intracellular;GO:0044464//cell part;GO:0005737//cytoplasm;GO:0140096//catalytic activity, acting on a protein;GO:0004725//protein tyrosine phosphatase activity;GO:0042578//phosphoric ester hydrolase activity;GO:0016791//phosphatase activity;GO:0004721//phosphoprotein phosphatase activity;GO:0016787//hydrolase activity;GO:0016788//hydrola…	protein-tyrosine-phosphatase, putative (CND03710)
3255673	6.13	18.55	1.59696	K19851//flocculation protein FLO11+ko04011//MAPK signaling pathway - yeast		hypothetical protein (CNB02440)
3255319	9.13	24.333	1.59993			expressed protein (CNN00380)
36392901	0.563	1.713	1.60043	K10992//Swi5-dependent recombination DNA repair protein 1;K14026//SEL1 protein+ko04141//Protein processing in endoplasmic reticulum		hypothetical protein (CNF02315)
36392840	7.263	22.04	1.60067	K19898//alpha-agglutinin		hypothetical protein (CND04685)
3257105	1.363	4.143	1.60376	K11517//(S)-2-hydroxy-acid oxidase [EC:1.1.3.15]+ko04146//Peroxisome+ko01100//Metabolic pathways+ko01130//Biosynthesis of antibiotics+ko01110//Biosynthesis of secondary metabolites+ko01200//Carbon metabolism+ko00630//Glyoxylate and dicarboxylate metabolism	GO:0016491//oxidoreductase activity;GO:1901265//nucleoside phosphate binding;GO:0000166//nucleotide binding;GO:0003824//catalytic activity;GO:0050662//coenzyme binding;GO:0010181//FMN binding;GO:1901363//heterocyclic compound binding;GO:0043168//anion binding;GO:0005488//binding;GO:0032553//ribonucleotide binding;GO:0036094//small molecule binding;GO:0097159//organic cyclic compound binding;GO:00…	hypothetical protein (CND02080)
3255465	2.533	7.71	1.6049	K01078//acid phosphatase [EC:3.1.3.2]+ko00740//Riboflavin metabolism+ko01100//Metabolic pathways+ko00730//Thiamine metabolism;K13336//peroxin-3+ko04146//Peroxisome;K01939//adenylosuccinate synthase [EC:6.3.4.4]+ko00250//Alanine, aspartate and glutamate metabolism+ko00230//Purine metabolism+ko01100//Metabolic pathways;K11369//retrograde regulation protein 2	GO:0006810//transport;GO:0055085//transmembrane transport;GO:0051179//localization;GO:0051234//establishment of localization;GO:0016020//membrane;GO:0044425//membrane part;GO:0031224//intrinsic component of membrane;GO:0016021//integral component of membrane;	hypothetical protein (CNN00570)
3257210	3.176	9.683	1.60867			conserved hypothetical protein (CND05890)
3256269	2.74	8.366	1.61072	K12183//ESCRT-I complex subunit TSG101+ko04144//Endocytosis	GO:0016021//integral component of membrane;GO:0016020//membrane;GO:0031224//intrinsic component of membrane;GO:0044425//membrane part;	expressed protein (CNC02230)
3253780	13.006	39.766	1.61184	K17100//dihydroxyacetone synthase [EC:2.2.1.3]+ko00680//Methane metabolism+ko01200//Carbon metabolism;K03142//transcription initiation factor TFIIH subunit 2+ko03420//Nucleotide excision repair+ko03022//Basal transcription factors;K01557//acylpyruvate hydrolase [EC:3.7.1.5]+ko01100//Metabolic pathways+ko00350//Tyrosine metabolism	GO:0008152//metabolic process;GO:0003824//catalytic activity;	mitochondrion protein, putative (CNA08160)
3258074	3.6	11.023	1.61378			conserved hypothetical protein (CNF02000)
3258941	0.62	1.903	1.61434	K08254//glucan endo-1,3-alpha-glucosidase [EC:3.2.1.59]	GO:0016787//hydrolase activity;GO:0003824//catalytic activity;	conserved hypothetical protein (CNG01200)
3256623	2.55	7.81	1.61533	K19245//sulfonate dioxygenase [EC:1.14.11.-]	GO:0006790//sulfur compound metabolic process;GO:0044248//cellular catabolic process;GO:0008152//metabolic process;GO:0009056//catabolic process;GO:0044237//cellular metabolic process;GO:0044273//sulfur compound catabolic process;GO:0009987//cellular process;GO:0044424//intracellular part;GO:0005622//intracellular;GO:0005623//cell;GO:0044464//cell part;GO:0005737//cytoplasm;GO:0051213//dioxygenas…	sulfonate dioxygenase, putative (CNC02180)
3256405	14.896	45.663	1.61551	K02515//serine/threonine-protein kinase HSL1, negative regulator of Swe1 kinase [EC:2.7.11.-]+ko04011//MAPK signaling pathway - yeast+ko04111//Cell cycle - yeast;K06668//serine/threonine-protein kinase GIN4 [EC:2.7.11.-]+ko04111//Cell cycle - yeast	GO:1901564//organonitrogen compound metabolic process;GO:0016310//phosphorylation;GO:0035556//intracellular signal transduction;GO:0044267//cellular protein metabolic process;GO:0051716//cellular response to stimulus;GO:0071704//organic substance metabolic process;GO:0006793//phosphorus metabolic process;GO:0007154//cell communication;GO:0050794//regulation of cellular process;GO:0044260//cellula…	SNF1 family protein kinase, putative (CNC01260)
3254918	14.21	43.6	1.61653			expressed protein (CNL04660)
3257443	4.246	13.036	1.61724	K13985//N-acyl-phosphatidylethanolamine-hydrolysing phospholipase D [EC:3.1.4.54];K14570//RNA exonuclease 1 [EC:3.1.-.-]+ko03008//Ribosome biogenesis in eukaryotes		conserved hypothetical protein (CND01030)
3258793	51.526	158.303	1.61876			hypothetical protein (CNG01430)
3259491	11.583	35.596	1.6191	K00997//holo-[acyl-carrier protein] synthase [EC:2.7.8.7]+ko00770//Pantothenate and CoA biosynthesis	GO:0071704//organic substance metabolic process;GO:0009058//biosynthetic process;GO:0044255//cellular lipid metabolic process;GO:0044283//small molecule biosynthetic process;GO:0006633//fatty acid biosynthetic process;GO:1901576//organic substance biosynthetic process;GO:0006629//lipid metabolic process;GO:0008152//metabolic process;GO:0008610//lipid biosynthetic process;GO:0072330//monocarboxyli…	hypothetical protein (CNI03060)
3259640	5.186	16.01	1.62519	K01956//carbamoyl-phosphate synthase small subunit [EC:6.3.5.5]+ko00250//Alanine, aspartate and glutamate metabolism+ko01100//Metabolic pathways+ko00240//Pyrimidine metabolism;K14731//epsilon-lactone hydrolase [EC:3.1.1.83];K17648//versiconal hemiacetal acetate esterase [EC:3.1.1.94]+ko00254//Aflatoxin biosynthesis	GO:0008152//metabolic process;GO:0044425//membrane part;GO:0031224//intrinsic component of membrane;GO:0016020//membrane;GO:0016021//integral component of membrane;GO:0003824//catalytic activity;GO:0016787//hydrolase activity;	endoplasmic reticulum protein, putative (CNI01380)
3258169	2.93	9.043	1.62588			hypothetical protein (CNF02440)
3257594	14.596	45.143	1.62848	K05349//beta-glucosidase [EC:3.2.1.21]+ko01100//Metabolic pathways+ko00500//Starch and sucrose metabolism+ko01110//Biosynthesis of secondary metabolites+ko00460//Cyanoamino acid metabolism	GO:0000272//polysaccharide catabolic process;GO:0009251//glucan catabolic process;GO:0009987//cellular process;GO:0030243//cellulose metabolic process;GO:0051273//beta-glucan metabolic process;GO:0044262//cellular carbohydrate metabolic process;GO:0043170//macromolecule metabolic process;GO:0044275//cellular carbohydrate catabolic process;GO:0044237//cellular metabolic process;GO:0071704//organic…	Beta-glucosidase precursor, putative (CNE05170)
3254648	9.423	29.23	1.63264	K09022//2-iminobutanoate/2-iminopropanoate deaminase [EC:3.5.99.10]		conserved hypothetical protein (CNK00870)
36392694	5.126	15.91	1.63367	K16261//yeast amino acid transporter	GO:0031224//intrinsic component of membrane;GO:0016020//membrane;GO:0044425//membrane part;GO:0016021//integral component of membrane;GO:0046943//carboxylic acid transmembrane transporter activity;GO:0015075//ion transmembrane transporter activity;GO:0005215//transporter activity;GO:0005342//organic acid transmembrane transporter activity;GO:0008509//anion transmembrane transporter activity;GO:00…	hypothetical protein (CNA05335)
3254064	3.146	9.773	1.63371	K15196//transcription factor IIIB 90 kDa subunit;K08139//MFS transporter, SP family, sugar:H+ symporter+ko04113//Meiosis - yeast	GO:0006810//transport;GO:0071702//organic substance transport;GO:0051234//establishment of localization;GO:0051179//localization;GO:1905950//monosaccharide transmembrane transport;GO:0035428//hexose transmembrane transport;GO:0008643//carbohydrate transport;GO:0055085//transmembrane transport;GO:0008645//hexose transport;GO:0015758//glucose transport;GO:0046323//glucose import;GO:0015749//monosac…	monosaccharide transporter, putative (CNJ02110)
3256516	0.513	1.583	1.63408	K01811//alpha-D-xyloside xylohydrolase [EC:3.2.1.177];K05546//mannosyl-oligosaccharide alpha-1,3-glucosidase [EC:3.2.1.207]+ko04141//Protein processing in endoplasmic reticulum+ko01100//Metabolic pathways+ko00510//N-Glycan biosynthesis	GO:0008152//metabolic process;GO:0071704//organic substance metabolic process;GO:0005975//carbohydrate metabolic process;GO:0044238//primary metabolic process;GO:0004553//hydrolase activity, hydrolyzing O-glycosyl compounds;GO:0016798//hydrolase activity, acting on glycosyl bonds;GO:0016787//hydrolase activity;GO:0005488//binding;GO:0030246//carbohydrate binding;GO:0003824//catalytic activity;	glicosidase, putative (CNC01640)
3257829	0.503	1.563	1.63585			hypothetical protein (CNE04810)
3259792	8.423	26.206	1.63686	K09500//T-complex protein 1 subunit theta	GO:0016020//membrane;GO:0016021//integral component of membrane;GO:0044425//membrane part;GO:0031224//intrinsic component of membrane;GO:0003824//catalytic activity;GO:0004222//metalloendopeptidase activity;GO:0016787//hydrolase activity;GO:0140096//catalytic activity, acting on a protein;GO:0008237//metallopeptidase activity;GO:0008233//peptidase activity;GO:0004175//endopeptidase activity;GO:00…	metalloendopeptidase, putative (CNI04140)
3257761	21.136	65.786	1.63732	K01301//N-acetylated-alpha-linked acidic dipeptidase [EC:3.4.17.21];K13181//ATP-dependent RNA helicase DDX27 [EC:3.6.4.13];K09241//transcriptional regulatory protein GAL4;K09248//proline utilization trans-activator;K01684//galactonate dehydratase [EC:4.2.1.6]+ko01100//Metabolic pathways+ko00052//Galactose metabolism		expressed protein (CNE05300)
3255917	2.66	8.283	1.63925	K08141//MFS transporter, SP family, general alpha glucoside:H+ symporter	GO:0034219//carbohydrate transmembrane transport;GO:0051234//establishment of localization;GO:0055085//transmembrane transport;GO:0008645//hexose transport;GO:0051179//localization;GO:0008643//carbohydrate transport;GO:0015749//monosaccharide transport;GO:0006810//transport;GO:0035428//hexose transmembrane transport;GO:0071702//organic substance transport;GO:1905950//monosaccharide transmembrane …	sugar transporter, putative (CNB05710)
3258198	2.656	8.286	1.64063	K00111//glycerol-3-phosphate dehydrogenase [EC:1.1.5.3]+ko01110//Biosynthesis of secondary metabolites+ko00564//Glycerophospholipid metabolism;K00606//3-methyl-2-oxobutanoate hydroxymethyltransferase [EC:2.1.2.11]+ko00770//Pantothenate and CoA biosynthesis+ko01100//Metabolic pathways+ko01110//Biosynthesis of secondary metabolites;K15015//solute carrier family 32 (vesicular inhibitory amino acid t…	GO:0016020//membrane;GO:0016021//integral component of membrane;GO:0044425//membrane part;GO:0031224//intrinsic component of membrane;	neutral amino acid transporter, putative (CNF02890)
3259387	10.293	32.123	1.64194	K10524//nicotinamide/nicotinate riboside kinase [EC:2.7.1.22 2.7.1.173]+ko01100//Metabolic pathways+ko00760//Nicotinate and nicotinamide metabolism		expressed protein (CNI01210)
3254186	2.313	7.22	1.64217	K03025//DNA-directed RNA polymerase III subunit RPC6+ko00230//Purine metabolism+ko03020//RNA polymerase+ko01100//Metabolic pathways+ko00240//Pyrimidine metabolism;K11294//nucleolin;K03025//DNA-directed RNA polymerase III subunit RPC6+ko00230//Purine metabolism+ko03020//RNA polymerase+ko01100//Metabolic pathways+ko00240//Pyrimidine metabolism;K11294//nucleolin		hypothetical protein (CNJ00630)
3254720	16.27	50.806	1.64222	K11215//transcription factor STE12+ko04011//MAPK signaling pathway - yeast;K09466//zinc finger protein ADR1	GO:0090304//nucleic acid metabolic process;GO:0034654//nucleobase-containing compound biosynthetic process;GO:0009058//biosynthetic process;GO:0071704//organic substance metabolic process;GO:0010467//gene expression;GO:0016070//RNA metabolic process;GO:0032774//RNA biosynthetic process;GO:1901360//organic cyclic compound metabolic process;GO:0009059//macromolecule biosynthetic process;GO:0006139/…	C2H2 zinc finger protein Zas1A, putative (CNK03060)
3256311	3.923	12.266	1.64416	K18660//malonyl-CoA/methylmalonyl-CoA synthetase [EC:6.2.1.-]+ko00280//Valine, leucine and isoleucine degradation	GO:0008152//metabolic process;GO:0003824//catalytic activity;	long-chain acyl-CoA synthetase, putative (CNC03230)
3259272	165.79	518.69	1.64461			hypothetical protein (CNH01950)
3253614	2.026	6.33	1.64487	K10401//kinesin family member 18/19	GO:0032984//macromolecular complex disassembly;GO:0051261//protein depolymerization;GO:0097435//supramolecular fiber organization;GO:0031109//microtubule polymerization or depolymerization;GO:0000819//sister chromatid segregation;GO:0006996//organelle organization;GO:0000226//microtubule cytoskeleton organization;GO:0098813//nuclear chromosome segregation;GO:0140014//mitotic nuclear division;GO:0…	(R,R)-butanediol dehydrogenase, putative (CNA01600)
3257555	1.223	3.836	1.64497	K13303//serum/glucocorticoid-regulated kinase 2 [EC:2.7.11.1];K22008//serine/threonine-protein kinase Psk1 [EC:2.7.11.1]	GO:1901564//organonitrogen compound metabolic process;GO:0007165//signal transduction;GO:0006796//phosphate-containing compound metabolic process;GO:0006793//phosphorus metabolic process;GO:0006807//nitrogen compound metabolic process;GO:0023052//signaling;GO:0036211//protein modification process;GO:0044260//cellular macromolecule metabolic process;GO:0016310//phosphorylation;GO:0065007//biologic…	hypothetical protein (CNE01630)
3256732	3.706	11.606	1.64508	K01673//carbonic anhydrase [EC:4.2.1.1]+ko00910//Nitrogen metabolism	GO:0016835//carbon-oxygen lyase activity;GO:0046872//metal ion binding;GO:0016836//hydro-lyase activity;GO:0004089//carbonate dehydratase activity;GO:0008270//zinc ion binding;GO:0005488//binding;GO:0043167//ion binding;GO:0016829//lyase activity;GO:0046914//transition metal ion binding;GO:0003824//catalytic activity;GO:0043169//cation binding;	conserved hypothetical protein (CNC04230)
3257406	51.553	161.406	1.64595	K15441//tRNA-specific adenosine deaminase 2 [EC:3.5.4.-]	GO:0016787//hydrolase activity;GO:0005488//binding;GO:0046872//metal ion binding;GO:0043167//ion binding;GO:0008270//zinc ion binding;GO:0043169//cation binding;GO:0003824//catalytic activity;GO:0046914//transition metal ion binding;	cytosine deaminase, putative (CND05970)
3259475	3.966	12.423	1.64618	K15271//ATP-dependent DNA helicase HFM1/MER3 [EC:3.6.4.12]	GO:0044238//primary metabolic process;GO:0090304//nucleic acid metabolic process;GO:0008152//metabolic process;GO:0071704//organic substance metabolic process;GO:0010501//RNA secondary structure unwinding;GO:0006139//nucleobase-containing compound metabolic process;GO:0006725//cellular aromatic compound metabolic process;GO:1901360//organic cyclic compound metabolic process;GO:0034641//cellular n…	DNA helicase, putative (CNI00970)
3254997	11.9	37.313	1.64833	K00274//monoamine oxidase [EC:1.4.3.4]+ko00380//Tryptophan metabolism+ko00330//Arginine and proline metabolism+ko01100//Metabolic pathways+ko00350//Tyrosine metabolism+ko00340//Histidine metabolism+ko01110//Biosynthesis of secondary metabolites+ko00260//Glycine, serine and threonine metabolism+ko00360//Phenylalanine metabolism	GO:0003824//catalytic activity;GO:0016491//oxidoreductase activity;	conserved hypothetical protein (CNL05890)
3253303	8.913	28.126	1.65731	K19815//high-osmolarity-induced transcription protein 1+ko04011//MAPK signaling pathway - yeast	GO:0019220//regulation of phosphate metabolic process;GO:0090304//nucleic acid metabolic process;GO:0015074//DNA integration;GO:0006259//DNA metabolic process;GO:0050789//regulation of biological process;GO:0051196//regulation of coenzyme metabolic process;GO:1900402//regulation of carbohydrate metabolic process by regulation of transcription from RNA polymerase II promoter;GO:0065007//biological…	transposable element- crypton-Cn1, putative (CNA05340)
3256954	13.86	43.736	1.65751		GO:0009987//cellular process;GO:0080090//regulation of primary metabolic process;GO:0019222//regulation of metabolic process;GO:0051171//regulation of nitrogen compound metabolic process;GO:1903508//positive regulation of nucleic acid-templated transcription;GO:0009893//positive regulation of metabolic process;GO:0045893//positive regulation of transcription, DNA-templated;GO:0031323//regulation …	expressed protein (CND04680)
3254888	2.693	8.503	1.6576	K11426//SET and MYND domain-containing protein		hypothetical protein (CNL05320)
3257529	7.146	22.59	1.66023			conserved hypothetical protein (CNE04730)
3258247	3.976	12.583	1.66151	K08141//MFS transporter, SP family, general alpha glucoside:H+ symporter	GO:1905950//monosaccharide transmembrane transport;GO:0055085//transmembrane transport;GO:0006810//transport;GO:0071702//organic substance transport;GO:0051179//localization;GO:0034219//carbohydrate transmembrane transport;GO:0008645//hexose transport;GO:0008643//carbohydrate transport;GO:0046323//glucose import;GO:0035428//hexose transmembrane transport;GO:0051234//establishment of localization;…	trehalose transport-related protein, putative (CNF00600)
3255053	1.373	4.353	1.66307	K08157//MFS transporter, DHA1 family, multidrug resistance protein		conserved hypothetical protein (CNM01250)
3257725	6.666	21.11	1.6631		GO:0016021//integral component of membrane;GO:0016020//membrane;GO:0031224//intrinsic component of membrane;GO:0044425//membrane part;	conserved hypothetical protein (CNE05070)
36392757	5.833	18.486	1.66317			hypothetical protein (CNB04905)
3258698	14.883	47.156	1.66322	K19851//flocculation protein FLO11+ko04011//MAPK signaling pathway - yeast;K19900//hyphal wall protein;K01183//chitinase [EC:3.2.1.14]+ko00520//Amino sugar and nucleotide sugar metabolism+ko01100//Metabolic pathways	GO:0030150//protein import into mitochondrial matrix;GO:0071840//cellular component organization or biogenesis;GO:0006605//protein targeting;GO:0006839//mitochondrial transport;GO:0033036//macromolecule localization;GO:0016043//cellular component organization;GO:0006886//intracellular protein transport;GO:0042886//amide transport;GO:0070585//protein localization to mitochondrion;GO:0006810//trans…	hypothetical protein (CNG04675)
3255463	21.853	69.283	1.66399	K11322//enhancer of polycomb-like protein	GO:0051716//cellular response to stimulus;GO:0080090//regulation of primary metabolic process;GO:0050789//regulation of biological process;GO:0071840//cellular component organization or biogenesis;GO:0043412//macromolecule modification;GO:0018205//peptidyl-lysine modification;GO:0006974//cellular response to DNA damage stimulus;GO:0018393//internal peptidyl-lysine acetylation;GO:1901360//organic …	conserved hypothetical protein (CNN00920)
3259209	3.466	11.006	1.66657	K15196//transcription factor IIIB 90 kDa subunit;K00382//dihydrolipoamide dehydrogenase [EC:1.8.1.4]+ko00010//Glycolysis / Gluconeogenesis+ko00020//Citrate cycle (TCA cycle)+ko00280//Valine, leucine and isoleucine degradation+ko01100//Metabolic pathways+ko01130//Biosynthesis of antibiotics+ko00640//Propanoate metabolism+ko01110//Biosynthesis of secondary metabolites+ko00260//Glycine, serine and t…	GO:0055085//transmembrane transport;GO:0046323//glucose import;GO:0008643//carbohydrate transport;GO:0071702//organic substance transport;GO:0035428//hexose transmembrane transport;GO:0051234//establishment of localization;GO:0051179//localization;GO:0015758//glucose transport;GO:1905950//monosaccharide transmembrane transport;GO:0015749//monosaccharide transport;GO:0034219//carbohydrate transmem…	sugar transporter, putative (CNH00490)
3258853	10.67	33.926	1.66787	K09247//heme activator protein 1;K00480//salicylate hydroxylase [EC:1.14.13.1]+ko01100//Metabolic pathways;K09241//transcriptional regulatory protein GAL4	GO:0043231//intracellular membrane-bounded organelle;GO:0005623//cell;GO:0005634//nucleus;GO:0044424//intracellular part;GO:0043229//intracellular organelle;GO:0043226//organelle;GO:0005622//intracellular;GO:0044464//cell part;GO:0043227//membrane-bounded organelle;GO:0008270//zinc ion binding;GO:0046872//metal ion binding;GO:0003700//DNA binding transcription factor activity;GO:0043169//cation b…	hypothetical protein (CNG01550)
3258571	2.866	9.116	1.66787	K19791//iron transport multicopper oxidase		conserved hypothetical protein (CNG00700)
3255035	16.81	53.483	1.66926	K15275//solute carrier family 35 (UDP-galactose transporter), member B1	GO:0008643//carbohydrate transport;GO:0006811//ion transport;GO:0055085//transmembrane transport;GO:0098656//anion transmembrane transport;GO:0006810//transport;GO:0034220//ion transmembrane transport;GO:0051234//establishment of localization;GO:0072334//UDP-galactose transmembrane transport;GO:1901264//carbohydrate derivative transport;GO:0071705//nitrogen compound transport;GO:0090481//pyrimidi…	UDP-galactose transporter, putative (CNL03760)
36392934	2.386	7.596	1.66949			hypothetical protein (CNG01955)
36392677	3.78	12.03	1.67034	K10870//RAD51-like protein 2+ko03440//Homologous recombination;K14802//phospholipid-transporting ATPase [EC:3.6.3.1]	GO:0046483//heterocycle metabolic process;GO:0051716//cellular response to stimulus;GO:0044260//cellular macromolecule metabolic process;GO:0006259//DNA metabolic process;GO:0006950//response to stress;GO:0034641//cellular nitrogen compound metabolic process;GO:0090304//nucleic acid metabolic process;GO:0044238//primary metabolic process;GO:0044237//cellular metabolic process;GO:0008152//metaboli…	hypothetical protein (CNA03725)
3259153	14.643	46.646	1.67136	K00767//nicotinate-nucleotide pyrophosphorylase (carboxylating) [EC:2.4.2.19]+ko01100//Metabolic pathways+ko00760//Nicotinate and nicotinamide metabolism	GO:0005975//carbohydrate metabolic process;GO:0044238//primary metabolic process;GO:0071704//organic substance metabolic process;GO:0008152//metabolic process;GO:0016787//hydrolase activity;GO:0004553//hydrolase activity, hydrolyzing O-glycosyl compounds;GO:0016798//hydrolase activity, acting on glycosyl bonds;GO:0003824//catalytic activity;	conserved hypothetical protein (CNH01200)
36393121	1.766	5.646	1.67493			hypothetical protein (CNL04885)
36392696	3.846	12.29	1.67601			hypothetical protein (CNA05495)
3258922	4.546	14.55	1.67743	K01183//chitinase [EC:3.2.1.14]+ko00520//Amino sugar and nucleotide sugar metabolism+ko01100//Metabolic pathways;K19849//signaling mucin MSB2+ko04011//MAPK signaling pathway - yeast	GO:0016021//integral component of membrane;GO:0016020//membrane;GO:0044425//membrane part;GO:0031224//intrinsic component of membrane;	conserved hypothetical protein (CNG04030)
3257672	4.92	15.753	1.67765	K22484//transcriptional regulator CBF1	GO:0046983//protein dimerization activity;GO:0005515//protein binding;GO:0005488//binding;	conserved hypothetical protein (CNE00470)
3256087	16.786	53.733	1.67785		GO:0031224//intrinsic component of membrane;GO:0016021//integral component of membrane;GO:0044425//membrane part;GO:0016020//membrane;	expressed protein (CNB04340)
36392653	22.213	71.12	1.67806			hypothetical protein (CNA01205)
3255815	3.006	9.623	1.67813	K03457//nucleobase:cation symporter-1, NCS1 family	GO:0006810//transport;GO:0051179//localization;GO:0055085//transmembrane transport;GO:0051234//establishment of localization;GO:0016021//integral component of membrane;GO:0044425//membrane part;GO:0031224//intrinsic component of membrane;GO:0016020//membrane;GO:0005215//transporter activity;	uridine transporter, putative (CNB04600)
3256944	569.083	1823.23	1.67851			pheromone alpha (CND05750)
3257614	9.883	31.67	1.67956	K13939//dihydroneopterin aldolase / 2-amino-4-hydroxy-6-hydroxymethyldihydropteridine diphosphokinase / dihydropteroate synthase [EC:4.1.2.25 2.7.6.3 2.5.1.15]+ko01100//Metabolic pathways+ko00790//Folate biosynthesis		conserved hypothetical protein (CNE00630)
3254048	3.396	10.906	1.68126		GO:0016020//membrane;GO:0016021//integral component of membrane;GO:0031224//intrinsic component of membrane;GO:0044425//membrane part;	expressed protein (CNJ02020)
3256681	3.623	11.626	1.68136	K10866//DNA repair protein RAD50 [EC:3.6.-.-]+ko03440//Homologous recombination+ko03450//Non-homologous end-joining;K22134//MFS transporter, DHA2 family, glioxin efflux transporter	GO:0006810//transport;GO:0055085//transmembrane transport;GO:0051234//establishment of localization;GO:0051179//localization;GO:0005886//plasma membrane;GO:0005887//integral component of plasma membrane;GO:0016020//membrane;GO:0031224//intrinsic component of membrane;GO:0031226//intrinsic component of plasma membrane;GO:0044425//membrane part;GO:0016021//integral component of membrane;GO:0071944/…	multidrug resistance protein fnx1, putative (CNC06830)
3255934	19.63	63.053	1.68253	K11887//proteasomal ATPase-associated factor 1		conserved hypothetical protein (CNB00690)
3257153	5.09	16.363	1.68532	K08850//aurora kinase, other [EC:2.7.11.1]	GO:0051234//establishment of localization;GO:1902751//positive regulation of cell cycle G2/M phase transition;GO:0009719//response to endogenous stimulus;GO:0065007//biological regulation;GO:0006996//organelle organization;GO:0071174//mitotic spindle checkpoint;GO:0034613//cellular protein localization;GO:0051985//negative regulation of chromosome segregation;GO:0032465//regulation of cytokinesis…	conserved hypothetical protein (CND04050)
3253426	16.533	53.213	1.68608	K18083//myotubularin-related protein 6/7/8 [EC:3.1.3.64 3.1.3.95]+ko01100//Metabolic pathways+ko04138//Autophagy - yeast+ko04070//Phosphatidylinositol signaling system+ko00562//Inositol phosphate metabolism	GO:0140096//catalytic activity, acting on a protein;GO:0004725//protein tyrosine phosphatase activity;GO:0003824//catalytic activity;GO:0016788//hydrolase activity, acting on ester bonds;GO:0016791//phosphatase activity;GO:0016787//hydrolase activity;GO:0042578//phosphoric ester hydrolase activity;GO:0004721//phosphoprotein phosphatase activity;	hypothetical protein (CNA03790)
3259084	24.733	79.663	1.68629	K14002//DnaJ-related protein SCJ1+ko04141//Protein processing in endoplasmic reticulum	GO:0006457//protein folding;GO:0009987//cellular process;GO:0051082//unfolded protein binding;GO:0043167//ion binding;GO:0043169//cation binding;GO:0005488//binding;GO:0005515//protein binding;GO:0046872//metal ion binding;GO:0031072//heat shock protein binding;	chaperone regulator, putative (CNH03780)
36392765	0.96	3.096	1.6891			chitin synthase, putative (CNC00045)
3258907	2.143	6.92	1.69074	K00058//D-3-phosphoglycerate dehydrogenase / 2-oxoglutarate reductase [EC:1.1.1.95 1.1.1.399]+ko01100//Metabolic pathways+ko01230//Biosynthesis of amino acids+ko01130//Biosynthesis of antibiotics+ko00260//Glycine, serine and threonine metabolism+ko00680//Methane metabolism+ko01200//Carbon metabolism	GO:0016616//oxidoreductase activity, acting on the CH-OH group of donors, NAD or NADP as acceptor;GO:0016491//oxidoreductase activity;GO:0097159//organic cyclic compound binding;GO:1901363//heterocyclic compound binding;GO:0016614//oxidoreductase activity, acting on CH-OH group of donors;GO:1901265//nucleoside phosphate binding;GO:0003824//catalytic activity;GO:0005488//binding;GO:0050662//coenzy…	phosphoglycerate dehydrogenase (CNG01280)
3253663	8.2	26.496	1.69189			expressed protein (CNA08030)
3253696	1.786	5.783	1.69406			hypothetical protein (CNA06330)
3257885	13.883	45.003	1.69557	K09487//heat shock protein 90kDa beta+ko04141//Protein processing in endoplasmic reticulum	GO:0009987//cellular process;GO:0050896//response to stimulus;GO:0006457//protein folding;GO:0006950//response to stress;GO:0005524//ATP binding;GO:0005488//binding;GO:0043168//anion binding;GO:0036094//small molecule binding;GO:0097159//organic cyclic compound binding;GO:0032555//purine ribonucleotide binding;GO:0043167//ion binding;GO:0032553//ribonucleotide binding;GO:1901363//heterocyclic com…	cation-transporting ATPase, putative (CNE01170)
3258914	13.29	43.153	1.69875	K15447//tRNASer (uridine44-2'-O)-methyltransferase [EC:2.1.1.211]	GO:0001510//RNA methylation;GO:1901360//organic cyclic compound metabolic process;GO:0071704//organic substance metabolic process;GO:0010467//gene expression;GO:0044238//primary metabolic process;GO:0009451//RNA modification;GO:0008152//metabolic process;GO:0006400//tRNA modification;GO:0043414//macromolecule methylation;GO:0046483//heterocycle metabolic process;GO:0034641//cellular nitrogen comp…	cytoplasm protein, putative (CNG03590)
3258992	25.24	82.053	1.69995	K09241//transcriptional regulatory protein GAL4	GO:0006351//transcription, DNA-templated;GO:0034645//cellular macromolecule biosynthetic process;GO:0006139//nucleobase-containing compound metabolic process;GO:0090304//nucleic acid metabolic process;GO:0019438//aromatic compound biosynthetic process;GO:0044238//primary metabolic process;GO:0071704//organic substance metabolic process;GO:0044260//cellular macromolecule metabolic process;GO:00090…	hypothetical protein (CNH03750)
3254539	0.983	3.186	1.70021	K10771//AP endonuclease 1 [EC:4.2.99.18]+ko03410//Base excision repair	GO:0006139//nucleobase-containing compound metabolic process;GO:0044260//cellular macromolecule metabolic process;GO:0090304//nucleic acid metabolic process;GO:0009987//cellular process;GO:0006974//cellular response to DNA damage stimulus;GO:0006281//DNA repair;GO:0051716//cellular response to stimulus;GO:0044238//primary metabolic process;GO:0008152//metabolic process;GO:0050896//response to sti…	expressed protein (CNK02560)
3258194	4.53	14.74	1.7012	K00010//myo-inositol 2-dehydrogenase / D-chiro-inositol 1-dehydrogenase [EC:1.1.1.18 1.1.1.369]+ko01100//Metabolic pathways+ko01130//Biosynthesis of antibiotics+ko00562//Inositol phosphate metabolism	GO:0016491//oxidoreductase activity;GO:0003824//catalytic activity;	conserved hypothetical protein (CNF00010)
3257721	46.86	152.786	1.70447	K20047//actin cytoskeleton-regulatory complex protein PAN1		hypothetical protein (CNE01340)
36392691	3.626	11.83	1.70526	K01183//chitinase [EC:3.2.1.14]+ko00520//Amino sugar and nucleotide sugar metabolism+ko01100//Metabolic pathways;K19851//flocculation protein FLO11+ko04011//MAPK signaling pathway - yeast		hypothetical protein (CNA04935)
36392990	1.183	3.866	1.70638			hypothetical protein (CNH01277)
3253258	4.25	13.876	1.70702			expressed protein (CNA04840)
3253934	12.286	40.21	1.71007			conserved hypothetical protein (CNA00430)
3259194	5.193	17	1.71088	K16066//3-hydroxy acid dehydrogenase / malonic semialdehyde reductase [EC:1.1.1.381 1.1.1.-]+ko01100//Metabolic pathways+ko00260//Glycine, serine and threonine metabolism+ko00240//Pyrimidine metabolism;K00059//3-oxoacyl-[acyl-carrier protein] reductase [EC:1.1.1.100]+ko01100//Metabolic pathways+ko01130//Biosynthesis of antibiotics+ko00061//Fatty acid biosynthesis+ko01040//Biosynthesis of unsatura…	GO:0003824//catalytic activity;GO:0016491//oxidoreductase activity;	retinal short-chain dehydrogenase/reductase, putative (CNH02090)
3259179	10.063	32.983	1.71199	K20295//conserved oligomeric Golgi complex subunit 8	GO:0051179//localization;GO:0006810//transport;GO:0006891//intra-Golgi vesicle-mediated transport;GO:0051234//establishment of localization;GO:0048193//Golgi vesicle transport;GO:0016192//vesicle-mediated transport;GO:0017119//Golgi transport complex;GO:0032991//macromolecular complex;GO:0043227//membrane-bounded organelle;GO:0012505//endomembrane system;GO:0044422//organelle part;GO:0044424//int…	intra-Golgi transport-related protein, putative (CNH01540)
3257502	7.486	24.556	1.71326	K03509//DNA polymerase eta [EC:2.7.7.7]	GO:0034641//cellular nitrogen compound metabolic process;GO:0006281//DNA repair;GO:0044238//primary metabolic process;GO:0044260//cellular macromolecule metabolic process;GO:0043170//macromolecule metabolic process;GO:0006950//response to stress;GO:0090304//nucleic acid metabolic process;GO:0006807//nitrogen compound metabolic process;GO:0044237//cellular metabolic process;GO:0033554//cellular re…	eta DNA polymerase, putative (CNE03660)
36392803	12.68	41.593	1.71373			hypothetical protein (CNC04803)
3255928	6.716	22.08	1.7159			hypothetical protein (CNB05440)
3259510	2.26	7.43	1.71634		GO:0016020//membrane;GO:0031224//intrinsic component of membrane;GO:0016021//integral component of membrane;GO:0044425//membrane part;	conserved hypothetical protein (CNI02690)
36392799	9.056	29.846	1.71927	K02332//DNA polymerase gamma 1 [EC:2.7.7.7]+ko04139//Mitophagy - yeast+ko01100//Metabolic pathways		hypothetical protein (CNC04215)
3257731	7.226	23.856	1.72185	K20361//intracellular protein transport protein USO1;K11498//centromeric protein E		hypothetical protein (CNE04330)
36393144	1.893	6.256	1.72355			expressed protein (CNM01645)
3258766	7.34	24.323	1.72748	K08139//MFS transporter, SP family, sugar:H+ symporter+ko04113//Meiosis - yeast	GO:0035428//hexose transmembrane transport;GO:1905950//monosaccharide transmembrane transport;GO:0071702//organic substance transport;GO:0015749//monosaccharide transport;GO:0046323//glucose import;GO:0006810//transport;GO:0034219//carbohydrate transmembrane transport;GO:0015758//glucose transport;GO:0008643//carbohydrate transport;GO:0051179//localization;GO:0055085//transmembrane transport;GO:0…	hexose transport-related protein, putative (CNG01540)
36392958	0.386	1.293	1.72806			hypothetical protein (CNG03875)
3259009	15.08	49.973	1.7281	K03781//catalase [EC:1.11.1.6]+ko04011//MAPK signaling pathway - yeast+ko04146//Peroxisome+ko00380//Tryptophan metabolism+ko01130//Biosynthesis of antibiotics+ko01110//Biosynthesis of secondary metabolites+ko04213//Longevity regulating pathway - multiple species+ko01200//Carbon metabolism+ko00630//Glyoxylate and dicarboxylate metabolism	GO:0050896//response to stimulus;GO:0006979//response to oxidative stress;GO:0006950//response to stress;GO:0004601//peroxidase activity;GO:0005488//binding;GO:0043167//ion binding;GO:0016209//antioxidant activity;GO:0046906//tetrapyrrole binding;GO:1901363//heterocyclic compound binding;GO:0016684//oxidoreductase activity, acting on peroxide as acceptor;GO:0020037//heme binding;GO:0016491//oxido…	catalase, putative (CNH03740)
3255883	3.21	10.64	1.72859	K13126//polyadenylate-binding protein+ko03013//RNA transport+ko03018//RNA degradation+ko03015//mRNA surveillance pathway	GO:0097159//organic cyclic compound binding;GO:1901363//heterocyclic compound binding;GO:0005488//binding;GO:0003723//RNA binding;GO:0003676//nucleic acid binding;	conserved hypothetical protein (CNB02310)
36393178	3.453	11.446	1.73034	K00698//chitin synthase [EC:2.4.1.16]+ko00520//Amino sugar and nucleotide sugar metabolism	GO:0044038//cell wall macromolecule biosynthetic process;GO:0000917//division septum assembly;GO:0044249//cellular biosynthetic process;GO:0009058//biosynthetic process;GO:0044260//cellular macromolecule metabolic process;GO:0071704//organic substance metabolic process;GO:0000910//cytokinesis;GO:0007049//cell cycle;GO:0022607//cellular component assembly;GO:1902410//mitotic cytokinetic process;GO…	chitin synthase, putative (CNN02110)
3256528	9.806	32.556	1.73045	K00306//sarcosine oxidase / L-pipecolate oxidase [EC:1.5.3.1 1.5.3.7]+ko00310//Lysine degradation+ko04146//Peroxisome+ko01100//Metabolic pathways+ko00260//Glycine, serine and threonine metabolism	GO:0003824//catalytic activity;GO:0016491//oxidoreductase activity;	Peroxisomal sarcosine oxidase, putative (CNC05930)
3259429	0.733	2.446	1.73536			hypothetical protein (CNI02910)
3255440	2.47	8.213	1.73568	K11498//centromeric protein E	GO:0009987//cellular process;GO:0007018//microtubule-based movement;GO:0006928//movement of cell or subcellular component;GO:0007017//microtubule-based process;GO:0044422//organelle part;GO:0043234//protein complex;GO:0005874//microtubule;GO:0044464//cell part;GO:0099080//supramolecular complex;GO:0005622//intracellular;GO:0043228//non-membrane-bounded organelle;GO:0099081//supramolecular polymer…	kinesin, putative (CNN00650)
3254061	1.996	6.666	1.73739	K19868//thioredoxin domain-containing protein 3;K20790//nucleoside diphosphate kinase homolog 5		expressed protein (CNJ01660)
3259154	15.54	52.04	1.74333	K00022//3-hydroxyacyl-CoA dehydrogenase [EC:1.1.1.35]+ko00310//Lysine degradation+ko00380//Tryptophan metabolism+ko00280//Valine, leucine and isoleucine degradation+ko01100//Metabolic pathways+ko01130//Biosynthesis of antibiotics+ko00650//Butanoate metabolism+ko01110//Biosynthesis of secondary metabolites+ko00062//Fatty acid elongation+ko01212//Fatty acid metabolism+ko00071//Fatty acid degradation		conserved hypothetical protein (CNH00460)
3259474	1.686	5.656	1.74761	K01610//phosphoenolpyruvate carboxykinase (ATP) [EC:4.1.1.49]+ko00010//Glycolysis / Gluconeogenesis+ko00020//Citrate cycle (TCA cycle)+ko01100//Metabolic pathways+ko01130//Biosynthesis of antibiotics+ko01110//Biosynthesis of secondary metabolites+ko00620//Pyruvate metabolism+ko01200//Carbon metabolism	GO:0016051//carbohydrate biosynthetic process;GO:0019318//hexose metabolic process;GO:0044238//primary metabolic process;GO:0006094//gluconeogenesis;GO:0008152//metabolic process;GO:0019319//hexose biosynthetic process;GO:0009058//biosynthetic process;GO:0046364//monosaccharide biosynthetic process;GO:0071704//organic substance metabolic process;GO:1901576//organic substance biosynthetic process;…	expressed protein (CNI03600)
3258971	13.276	44.63	1.74827	K00469//inositol oxygenase [EC:1.13.99.1]+ko00053//Ascorbate and aldarate metabolism+ko00562//Inositol phosphate metabolism	GO:0009056//catabolic process;GO:0006020//inositol metabolic process;GO:0005975//carbohydrate metabolic process;GO:1901615//organic hydroxy compound metabolic process;GO:0071704//organic substance metabolic process;GO:0044238//primary metabolic process;GO:0044237//cellular metabolic process;GO:0009987//cellular process;GO:0019751//polyol metabolic process;GO:1901575//organic substance catabolic p…	Inositol oxygenase, putative (CNG03010)
36392932	1.953	6.57	1.74932			hypothetical protein (CNG01635)
3257336	8.476	28.62	1.75427			guanyl nucleotide binding protein, putative (CND00670)
3253878	0.64	2.166	1.7549	K08158//MFS transporter, DHA1 family, multidrug resistance protein;K08157//MFS transporter, DHA1 family, multidrug resistance protein	GO:0006810//transport;GO:0051234//establishment of localization;GO:0051179//localization;GO:0055085//transmembrane transport;GO:0044425//membrane part;GO:0016020//membrane;GO:0016021//integral component of membrane;GO:0031224//intrinsic component of membrane;	hypothetical protein (CNA08210)
3255867	0.076	0.253	1.75512	K01505//1-aminocyclopropane-1-carboxylate deaminase [EC:3.5.99.7]+ko00270//Cysteine and methionine metabolism	GO:1901575//organic substance catabolic process;GO:0009056//catabolic process;GO:0071704//organic substance metabolic process;GO:0009308//amine metabolic process;GO:1901564//organonitrogen compound metabolic process;GO:0009310//amine catabolic process;GO:0006807//nitrogen compound metabolic process;GO:0008152//metabolic process;GO:1901565//organonitrogen compound catabolic process;GO:0036094//sma…	1-aminocyclopropane-1-carboxylate deaminase, putative (CNB00190)
3259400	2.83	9.566	1.75802	K20872//NIMA (never in mitosis gene a)-related kinase 2 [EC:2.7.11.1]	GO:0017076//purine nucleotide binding;GO:0097367//carbohydrate derivative binding;GO:0140096//catalytic activity, acting on a protein;GO:0032555//purine ribonucleotide binding;GO:0000166//nucleotide binding;GO:0016301//kinase activity;GO:0016740//transferase activity;GO:0032559//adenyl ribonucleotide binding;GO:0097159//organic cyclic compound binding;GO:0030554//adenyl nucleotide binding;GO:0005…	conserved hypothetical protein (CNI02840)
3258177	5.976	20.223	1.75813	K18195//rhamnogalacturonan endolyase [EC:4.2.2.23]	GO:0071704//organic substance metabolic process;GO:0044238//primary metabolic process;GO:0005975//carbohydrate metabolic process;GO:0008152//metabolic process;GO:0003824//catalytic activity;GO:0005488//binding;GO:0016829//lyase activity;GO:0030246//carbohydrate binding;	expressed protein (CNF04250)
3256796	68.723	232.963	1.76088	K22611//squamous cell carcinoma antigen recognized by T-cells 3;K18693//diacylglycerol diphosphate phosphatase / phosphatidate phosphatase [EC:3.1.3.81 3.1.3.4]+ko01110//Biosynthesis of secondary metabolites+ko00564//Glycerophospholipid metabolism+ko00561//Glycerolipid metabolism;K02541//DNA replication licensing factor MCM3 [EC:3.6.4.12]+ko03030//DNA replication+ko04113//Meiosis - yeast+ko04111/…	GO:0016491//oxidoreductase activity;GO:0003824//catalytic activity;	conserved hypothetical protein (CNC03730)
3255327	5.11	17.346	1.76223	K01487//guanine deaminase [EC:3.5.4.3]+ko00230//Purine metabolism+ko01100//Metabolic pathways;K08139//MFS transporter, SP family, sugar:H+ symporter+ko04113//Meiosis - yeast	GO:0016020//membrane;GO:0016021//integral component of membrane;GO:0031224//intrinsic component of membrane;GO:0044425//membrane part;	hexose transport-related protein, putative (CNN02090)
3256883	14.2	48.236	1.76343	K22134//MFS transporter, DHA2 family, glioxin efflux transporter	GO:0055085//transmembrane transport;GO:0006810//transport;GO:0051179//localization;GO:0051234//establishment of localization;GO:0005623//cell;GO:0016020//membrane;GO:0044459//plasma membrane part;GO:0031224//intrinsic component of membrane;GO:0005886//plasma membrane;GO:0071944//cell periphery;GO:0044425//membrane part;GO:0005887//integral component of plasma membrane;GO:0016021//integral compone…	aflatoxin efflux pump AFLT, putative (CND00440)
3254827	2.436	8.283	1.76493		GO:0044425//membrane part;GO:0016020//membrane;GO:0005623//cell;GO:0016021//integral component of membrane;GO:0031224//intrinsic component of membrane;GO:0005886//plasma membrane;GO:0071944//cell periphery;GO:0044464//cell part;	hypothetical protein (CNL03710)
3255622	6.723	22.873	1.76582	K08165//MFS transporter, DHA2 family, multidrug resistance protein	GO:0055085//transmembrane transport;GO:0051179//localization;GO:0051234//establishment of localization;GO:0006810//transport;GO:0031224//intrinsic component of membrane;GO:0016020//membrane;GO:0016021//integral component of membrane;GO:0044425//membrane part;	conserved hypothetical protein (CNB02170)
3255576	16.826	57.296	1.76689	K15385//aspyridone synthetase trans-acting enoyl reductase;K11293//protein HIRA/HIR1	GO:0016491//oxidoreductase activity;GO:0003824//catalytic activity;	dehydrogenase, putative (CNB00160)
3259638	4.333	14.773	1.76813			expressed protein (CNI00490)
3253445	3.17	10.793	1.76859	K09265//transcription factor RLM1+ko04011//MAPK signaling pathway - yeast	GO:0071840//cellular component organization or biogenesis;GO:0006996//organelle organization;GO:0030036//actin cytoskeleton organization;GO:0030029//actin filament-based process;GO:0007010//cytoskeleton organization;GO:0016043//cellular component organization;GO:0009987//cellular process;GO:0005488//binding;GO:0017048//Rho GTPase binding;GO:0003779//actin binding;GO:0017016//Ras GTPase binding;GO…	expressed protein (CNA01010)
3256843	2.25	7.67	1.76875		GO:0071840//cellular component organization or biogenesis;GO:0140014//mitotic nuclear division;GO:0051276//chromosome organization;GO:0000070//mitotic sister chromatid segregation;GO:0098813//nuclear chromosome segregation;GO:0000280//nuclear division;GO:0000819//sister chromatid segregation;GO:0048285//organelle fission;GO:0016043//cellular component organization;GO:0022402//cell cycle process;G…	hypothetical protein (CND02700)
3255712	8.246	28.146	1.76999			expressed protein (CNB05370)
3255948	21.186	72.423	1.77244	K14950//manganese-transporting P-type ATPase [EC:3.6.3.-]	GO:0031224//intrinsic component of membrane;GO:0044425//membrane part;GO:0016021//integral component of membrane;GO:0016020//membrane;	nonselective cation channel, putative (CNB03340)
3259459	4.316	14.78	1.77487			hypothetical protein (CNI00650)
36392649	7.386	25.306	1.77524		GO:0031224//intrinsic component of membrane;GO:0044425//membrane part;GO:0016020//membrane;GO:0016021//integral component of membrane;	hypothetical protein (CNA00075)
3258127	4.01	13.736	1.77667		GO:0016021//integral component of membrane;GO:0044425//membrane part;GO:0031224//intrinsic component of membrane;GO:0016020//membrane;	expressed protein (CNF02810)
3259283	11.393	39.066	1.77723		GO:0003824//catalytic activity;GO:0016491//oxidoreductase activity;	hypothetical protein (CNH03050)
3254672	1.903	6.536	1.78166	K06631//polo-like kinase 1 [EC:2.7.11.21];K06660//cell cycle serine/threonine-protein kinase CDC5/MSD2 [EC:2.7.11.21]+ko04113//Meiosis - yeast+ko04111//Cell cycle - yeast	GO:0008144//drug binding;GO:0005488//binding;GO:0005524//ATP binding;GO:0016301//kinase activity;GO:0097367//carbohydrate derivative binding;GO:0016740//transferase activity;GO:0032555//purine ribonucleotide binding;GO:0016773//phosphotransferase activity, alcohol group as acceptor;GO:0032559//adenyl ribonucleotide binding;GO:0043168//anion binding;GO:0036094//small molecule binding;GO:0035639//p…	protein serine/threonine kinase, putative (CNK02500)
3258126	10.386	35.81	1.78488	K01464//dihydropyrimidinase [EC:3.5.2.2]+ko00410//beta-Alanine metabolism+ko00770//Pantothenate and CoA biosynthesis+ko01100//Metabolic pathways+ko00240//Pyrimidine metabolism	GO:0016491//oxidoreductase activity;GO:0046872//metal ion binding;GO:0043169//cation binding;GO:0003824//catalytic activity;GO:0005488//binding;GO:0043167//ion binding;	conserved hypothetical protein (CNF01370)
3255157	10.453	36.073	1.78624		GO:0016021//integral component of membrane;GO:0044425//membrane part;GO:0016020//membrane;GO:0031224//intrinsic component of membrane;	expressed protein (CNM02170)
3254366	11.333	39.116	1.78661	K09537//DnaJ homolog subfamily C member 17		hypothetical protein (CNJ02440)
3254846	4.116	14.203	1.78709	K09241//transcriptional regulatory protein GAL4	GO:1901362//organic cyclic compound biosynthetic process;GO:0009059//macromolecule biosynthetic process;GO:0032774//RNA biosynthetic process;GO:0097659//nucleic acid-templated transcription;GO:0009058//biosynthetic process;GO:0044249//cellular biosynthetic process;GO:0006351//transcription, DNA-templated;GO:0044237//cellular metabolic process;GO:0006807//nitrogen compound metabolic process;GO:004…	hypothetical protein (CNL03750)
36392693	0.6	2.076	1.78714			hypothetical protein (CNA05135)
3254460	4.61	15.913	1.78753		GO:0006139//nucleobase-containing compound metabolic process;GO:0015074//DNA integration;GO:0046483//heterocycle metabolic process;GO:0071704//organic substance metabolic process;GO:0044238//primary metabolic process;GO:0044260//cellular macromolecule metabolic process;GO:0044237//cellular metabolic process;GO:0008152//metabolic process;GO:0006725//cellular aromatic compound metabolic process;GO:…	hypothetical protein (CNK03320)
3253372	2.696	9.33	1.7886		GO:0055085//transmembrane transport;GO:0051234//establishment of localization;GO:0006810//transport;GO:0051179//localization;GO:0031224//intrinsic component of membrane;GO:0016020//membrane;GO:0044425//membrane part;GO:0016021//integral component of membrane;	hypothetical protein (CNA04260)
3254874	6.076	21.016	1.78967	K11294//nucleolin		hypothetical protein (CNL05550)
3258512	5.643	19.516	1.79018	K20039//phenacrylate decarboxylase [EC:4.1.1.102]	GO:0044248//cellular catabolic process;GO:1901615//organic hydroxy compound metabolic process;GO:0018904//ether metabolic process;GO:0098732//macromolecule deacylation;GO:0043170//macromolecule metabolic process;GO:1901360//organic cyclic compound metabolic process;GO:0046395//carboxylic acid catabolic process;GO:0017144//drug metabolic process;GO:0033494//ferulate metabolic process;GO:0044260//c…	cytoplasm protein, putative (CNG00740)
3259101	3.72	12.88	1.79069		GO:0000003//reproduction;GO:0007049//cell cycle;GO:0048285//organelle fission;GO:0140013//meiotic nuclear division;GO:0045132//meiotic chromosome segregation;GO:0000280//nuclear division;GO:1903046//meiotic cell cycle process;GO:0016043//cellular component organization;GO:0022402//cell cycle process;GO:0007059//chromosome segregation;GO:0006996//organelle organization;GO:0022414//reproductive pro…	expressed protein (CNH01680)
36392877	1.896	6.573	1.79107			hypothetical protein (CNE03525)
3257982	10.576	36.65	1.79197	K16576//actin-related protein 10		hypothetical protein (CNE01210)
36392725	3.566	12.35	1.79284			hypothetical protein (CNB00935)
3254017	3.996	13.89	1.79588	K01487//guanine deaminase [EC:3.5.4.3]+ko00230//Purine metabolism+ko01100//Metabolic pathways;K08139//MFS transporter, SP family, sugar:H+ symporter+ko04113//Meiosis - yeast;K15196//transcription factor IIIB 90 kDa subunit	GO:1905950//monosaccharide transmembrane transport;GO:0015749//monosaccharide transport;GO:0008643//carbohydrate transport;GO:0008645//hexose transport;GO:0055085//transmembrane transport;GO:0006810//transport;GO:0051234//establishment of localization;GO:0046323//glucose import;GO:0071702//organic substance transport;GO:0015758//glucose transport;GO:0035428//hexose transmembrane transport;GO:0051…	hexose transport-related protein, putative (CNA00370)
3257340	4.193	14.58	1.79719	K17825//verruculogen synthase [EC:1.14.11.38]+ko01130//Biosynthesis of antibiotics+ko00404//Staurosporine biosynthesis		conserved hypothetical protein (CND00500)
3254142	25.586	89.046	1.79847			hypothetical protein (CNJ03050)
3254176	10.036	34.94	1.79896	K03137//transcription initiation factor TFIIE subunit beta+ko03022//Basal transcription factors	GO:0006807//nitrogen compound metabolic process;GO:1901566//organonitrogen compound biosynthetic process;GO:0071704//organic substance metabolic process;GO:0022613//ribonucleoprotein complex biogenesis;GO:0043603//cellular amide metabolic process;GO:0043043//peptide biosynthetic process;GO:0034641//cellular nitrogen compound metabolic process;GO:0044271//cellular nitrogen compound biosynthetic pr…	hypothetical protein (CNJ00230)
3254575	2.11	7.363	1.80261	K15634//probable phosphoglycerate mutase [EC:5.4.2.12]+ko00010//Glycolysis / Gluconeogenesis+ko01100//Metabolic pathways+ko01230//Biosynthesis of amino acids+ko01130//Biosynthesis of antibiotics+ko01110//Biosynthesis of secondary metabolites+ko00260//Glycine, serine and threonine metabolism+ko00680//Methane metabolism+ko01200//Carbon metabolism		hypothetical protein (CNK03130)
3259566	1.6	5.583	1.80423			hypothetical protein (CNI04390)
36393174	15.48	54.166	1.80716		GO:0016021//integral component of membrane;GO:0044425//membrane part;GO:0031224//intrinsic component of membrane;GO:0016020//membrane;	hypothetical protein (CNN01595)
3255828	13.416	46.993	1.80795			CIP1 protein, putative (CNB04110)
3255004	5.236	18.36	1.80936	K12604//CCR4-NOT transcription complex subunit 1+ko03018//RNA degradation		conserved hypothetical protein (CNL06210)
3255067	9.43	33.126	1.8116	K15363//fanconi-associated nuclease 1 [EC:3.1.21.- 3.1.4.1]	GO:0006950//response to stress;GO:0009987//cellular process;GO:0006139//nucleobase-containing compound metabolic process;GO:0043170//macromolecule metabolic process;GO:0006259//DNA metabolic process;GO:0051716//cellular response to stimulus;GO:0006281//DNA repair;GO:0008152//metabolic process;GO:0044238//primary metabolic process;GO:0034641//cellular nitrogen compound metabolic process;GO:0046483…	conserved hypothetical protein (CNM02280)
3259204	1.646	5.793	1.81297	K08150//MFS transporter, SP family, solute carrier family 2 (myo-inositol transporter), member 13	GO:0006810//transport;GO:0051234//establishment of localization;GO:0008643//carbohydrate transport;GO:0034219//carbohydrate transmembrane transport;GO:0046323//glucose import;GO:1905950//monosaccharide transmembrane transport;GO:0055085//transmembrane transport;GO:0051179//localization;GO:0015749//monosaccharide transport;GO:0008645//hexose transport;GO:0015758//glucose transport;GO:0035428//hexo…	myo-inositol transporter 2, putative (CNH00990)
3259420	7.346	25.83	1.81325	K16066//3-hydroxy acid dehydrogenase / malonic semialdehyde reductase [EC:1.1.1.381 1.1.1.-]+ko01100//Metabolic pathways+ko00260//Glycine, serine and threonine metabolism+ko00240//Pyrimidine metabolism		oxidoreductase, putative (CNI00340)
3253562	2.996	10.543	1.81565			hypothetical protein (CNA02120)
3258506	7.36	25.94	1.81699			expressed protein (CNF00250)
36393127	2.103	7.423	1.81897	K00381//sulfite reductase (NADPH) hemoprotein beta-component [EC:1.8.1.2]+ko00920//Sulfur metabolism+ko01100//Metabolic pathways		hypothetical protein (CNL05495)
3257581	7.513	26.603	1.82335			hypothetical protein (CNE03210)
3259157	3.516	12.466	1.82567	K10903//HUS1 checkpoint protein	GO:0051716//cellular response to stimulus;GO:0050794//regulation of cellular process;GO:0006950//response to stress;GO:0006974//cellular response to DNA damage stimulus;GO:0000075//cell cycle checkpoint;GO:0048519//negative regulation of biological process;GO:0050896//response to stimulus;GO:0009987//cellular process;GO:0048523//negative regulation of cellular process;GO:0033554//cellular respons…	hypothetical protein (CNH03430)
36393167	3.89	13.833	1.82988			hypothetical protein (CNN01075)
3255823	5.646	20.116	1.83333	K16945//cell division control protein 11	GO:0005488//binding;GO:0097159//organic cyclic compound binding;GO:0005525//GTP binding;GO:0035639//purine ribonucleoside triphosphate binding;GO:0017076//purine nucleotide binding;GO:0032561//guanyl ribonucleotide binding;GO:1901363//heterocyclic compound binding;GO:0036094//small molecule binding;GO:0001883//purine nucleoside binding;GO:0032553//ribonucleotide binding;GO:0019001//guanyl nucleot…	septin ring protein, putative (CNB04900)
3259570	4.083	14.566	1.83486	K03363//cell division cycle 20, cofactor of APC complex+ko04120//Ubiquitin mediated proteolysis+ko04113//Meiosis - yeast+ko04111//Cell cycle - yeast	GO:0048285//organelle fission;GO:0065007//biological regulation;GO:0043632//modification-dependent macromolecule catabolic process;GO:0051641//cellular localization;GO:0051301//cell division;GO:0051438//regulation of ubiquitin-protein transferase activity;GO:0009056//catabolic process;GO:0006508//proteolysis;GO:0000070//mitotic sister chromatid segregation;GO:0031396//regulation of protein ubiqui…	cell division control protein, putative (CNI04330)
3253384	3.316	11.84	1.83497	K01082//3'(2'), 5'-bisphosphate nucleotidase [EC:3.1.3.7]+ko00920//Sulfur metabolism+ko01100//Metabolic pathways+ko01130//Biosynthesis of antibiotics	GO:0034641//cellular nitrogen compound metabolic process;GO:0006259//DNA metabolic process;GO:0009987//cellular process;GO:0050896//response to stimulus;GO:0044238//primary metabolic process;GO:0044260//cellular macromolecule metabolic process;GO:0006974//cellular response to DNA damage stimulus;GO:0043170//macromolecule metabolic process;GO:0046483//heterocycle metabolic process;GO:0006302//doub…	expressed protein (CNA03220)
3253718	3.773	13.5	1.83777	K19849//signaling mucin MSB2+ko04011//MAPK signaling pathway - yeast	GO:0003700//DNA binding transcription factor activity;GO:0140110//transcription regulator activity;	conserved expressed protein (CNA01200)
3254881	3.043	10.896	1.83887	K08286//protein-serine/threonine kinase [EC:2.7.11.-];K19852//serine/threonine protein kinase KIN1/2 [EC:2.7.11.1]	GO:0051716//cellular response to stimulus;GO:0043170//macromolecule metabolic process;GO:0036211//protein modification process;GO:0050789//regulation of biological process;GO:0044260//cellular macromolecule metabolic process;GO:0006796//phosphate-containing compound metabolic process;GO:0018209//peptidyl-serine modification;GO:0006807//nitrogen compound metabolic process;GO:0044237//cellular meta…	conserved hypothetical protein (CNL05170)
3254498	3.806	13.61	1.83901	K19851//flocculation protein FLO11+ko04011//MAPK signaling pathway - yeast		hypothetical protein (CNK00250)
3257262	4.32	15.48	1.84088	K03448//MFS transporter, ACS family, pantothenate transporter		pantothenate transporter, putative (CND06240)
3257171	4.126	14.796	1.84233	K01288//carboxypeptidase D [EC:3.4.16.6]	GO:0044248//cellular catabolic process;GO:0006508//proteolysis;GO:0051603//proteolysis involved in cellular protein catabolic process;GO:0043170//macromolecule metabolic process;GO:0006807//nitrogen compound metabolic process;GO:0019538//protein metabolic process;GO:0044267//cellular protein metabolic process;GO:0044265//cellular macromolecule catabolic process;GO:0030163//protein catabolic proce…	carboxypeptidase D, putative (CND00600)
3255915	5.296	19.02	1.84337		GO:0003824//catalytic activity;	conserved hypothetical protein (CNB05740)
3254938	13.606	48.913	1.8451			hypothetical protein (CNL05950)
36392851	4.37	15.793	1.85339			hypothetical protein (CNE00535)
3254003	3.843	13.91	1.85463	K09403//forkhead box protein J2/3	GO:0044271//cellular nitrogen compound biosynthetic process;GO:0090304//nucleic acid metabolic process;GO:0006351//transcription, DNA-templated;GO:0044237//cellular metabolic process;GO:0006139//nucleobase-containing compound metabolic process;GO:1901576//organic substance biosynthetic process;GO:0097659//nucleic acid-templated transcription;GO:0006725//cellular aromatic compound metabolic proces…	expressed protein (CNA00100)
3258168	1.01	3.65	1.85488	K08192//MFS transporter, ACS family, allantoate permease	GO:0051179//localization;GO:0051234//establishment of localization;GO:0055085//transmembrane transport;GO:0006810//transport;GO:0044425//membrane part;GO:0031224//intrinsic component of membrane;GO:0016021//integral component of membrane;GO:0016020//membrane;	allantoate transporter, putative (CNF01460)
3259343	1.173	4.253	1.85632	K08139//MFS transporter, SP family, sugar:H+ symporter+ko04113//Meiosis - yeast	GO:0008645//hexose transport;GO:0046323//glucose import;GO:0071702//organic substance transport;GO:0035428//hexose transmembrane transport;GO:1905950//monosaccharide transmembrane transport;GO:0006810//transport;GO:0055085//transmembrane transport;GO:0034219//carbohydrate transmembrane transport;GO:0015758//glucose transport;GO:0015749//monosaccharide transport;GO:0008643//carbohydrate transport;…	sugar transporter, putative (CNH03090)
3258382	4.603	16.676	1.85642			hypothetical protein (CNF00300)
3258589	12.62	45.823	1.85982	K08176//MFS transporter, PHS family, inorganic phosphate transporter	GO:0006810//transport;GO:0006820//anion transport;GO:0006811//ion transport;GO:0015711//organic anion transport;GO:0071702//organic substance transport;GO:0051234//establishment of localization;GO:0055085//transmembrane transport;GO:0051179//localization;GO:0098656//anion transmembrane transport;GO:0015748//organophosphate ester transport;GO:0034220//ion transmembrane transport;GO:0001407//glycer…	metabolite transporter, putative (CNG00040)
3257757	13.303	48.376	1.86184			hypothetical protein (CNE00340)
3255898	5.606	20.503	1.86954	K09419//heat shock transcription factor, other eukaryote;K15859//osomolarity two-component system, response regulator SKN7	GO:0043231//intracellular membrane-bounded organelle;GO:0043227//membrane-bounded organelle;GO:0005634//nucleus;GO:0043229//intracellular organelle;GO:0044464//cell part;GO:0005623//cell;GO:0044424//intracellular part;GO:0043226//organelle;GO:0005622//intracellular;GO:0003700//DNA binding transcription factor activity;GO:0003676//nucleic acid binding;GO:0003677//DNA binding;GO:0140110//transcript…	hypothetical protein (CNB05180)
3259133	2.776	10.236	1.8811	K11245//mating pheromone-induced death protein 2+ko04011//MAPK signaling pathway - yeast;K19898//alpha-agglutinin		expressed protein (CNH03670)
3259755	11.173	41.323	1.8865			expressed protein (CNI02180)
3259759	3.533	13.08	1.8879	K01183//chitinase [EC:3.2.1.14]+ko00520//Amino sugar and nucleotide sugar metabolism+ko01100//Metabolic pathways		hypothetical protein (CNI02770)
3259268	0.73	2.703	1.8907			hypothetical protein (CNH01020)
3255376	3.296	12.223	1.8909	K04125//gibberellin 2-oxidase [EC:1.14.11.13]+ko00904//Diterpenoid biosynthesis+ko01110//Biosynthesis of secondary metabolites	GO:0005488//binding;GO:0043169//cation binding;GO:0043167//ion binding;GO:0016491//oxidoreductase activity;GO:0003824//catalytic activity;GO:0046872//metal ion binding;	expressed protein (CNN00580)
3255753	2.563	9.51	1.89133	K11093//U1 small nuclear ribonucleoprotein 70kDa+ko03040//Spliceosome		expressed protein (CNB05430)
3259344	1.35	5.016	1.89629		GO:0031224//intrinsic component of membrane;GO:0016020//membrane;GO:0044425//membrane part;GO:0016021//integral component of membrane;	hypothetical protein (CNH03450)
3258072	1.71	6.363	1.89662			hypothetical protein (CNF02600)
3259358	17.123	63.816	1.89731	K21249//UV radiation resistance-associated gene protein	GO:0060627//regulation of vesicle-mediated transport;GO:0050789//regulation of biological process;GO:0009896//positive regulation of catabolic process;GO:0090174//organelle membrane fusion;GO:0009987//cellular process;GO:0043933//macromolecular complex subunit organization;GO:0016043//cellular component organization;GO:0051234//establishment of localization;GO:0031331//positive regulation of cell…	expressed protein (CNH01550)
36392801	5.776	21.553	1.89867		GO:0016021//integral component of membrane;GO:0031224//intrinsic component of membrane;GO:0044425//membrane part;GO:0016020//membrane;	hypothetical protein (CNC04415)
3256531	8.06	30.076	1.89936		GO:0016020//membrane;GO:0016021//integral component of membrane;GO:0044425//membrane part;GO:0031224//intrinsic component of membrane;	expressed protein (CNC03720)
36393098	2.476	9.236	1.89963			hypothetical protein (CNK00635)
3253319	5.203	19.453	1.90159	K03448//MFS transporter, ACS family, pantothenate transporter	GO:0051234//establishment of localization;GO:0055085//transmembrane transport;GO:0006810//transport;GO:0051179//localization;GO:0016021//integral component of membrane;GO:0031224//intrinsic component of membrane;GO:0044425//membrane part;GO:0016020//membrane;	conserved hypothetical protein (CNA05240)
36392947	9.483	35.56	1.90616			hypothetical protein (CNG02995)
3254272	49.6	186.083	1.90733	K22485//protein TBF1;K15158//mediator of RNA polymerase II transcription subunit 15, fungi type		hypothetical protein (CNJ03260)
3259356	0.59	2.22	1.90986			expressed protein (CNH03860)
3254342	6.17	23.226	1.91174			expressed protein (CNJ02450)
3254606	2.126	8.04	1.91693		GO:0016021//integral component of membrane;GO:0044425//membrane part;GO:0016020//membrane;GO:0031224//intrinsic component of membrane;GO:0008233//peptidase activity;GO:0016787//hydrolase activity;GO:0005488//binding;GO:0046872//metal ion binding;GO:0008237//metallopeptidase activity;GO:0004222//metalloendopeptidase activity;GO:0070011//peptidase activity, acting on L-amino acid peptides;GO:000417…	zinc metalloprotease precursor, putative (CNK03040)
3257256	1.093	4.13	1.92039			hypothetical protein (CND06040)
3255158	12.573	47.833	1.92717		GO:0008152//metabolic process;GO:0003824//catalytic activity;GO:0016787//hydrolase activity;	expressed protein (CNM02450)
36392689	3.713	14.14	1.92866			hypothetical protein (CNA04715)
36392945	0.543	2.066	1.92886	K17974//protein JSN1	GO:0003676//nucleic acid binding;GO:0097159//organic cyclic compound binding;GO:0003723//RNA binding;GO:0005488//binding;GO:1901363//heterocyclic compound binding;	hypothetical protein (CNG02835)
3254970	3.62	13.793	1.92904	K22809//inositol phosphorylceramide glucuronosyltransferase 1 [EC:2.4.1.-]	GO:0016021//integral component of membrane;GO:0044425//membrane part;GO:0031224//intrinsic component of membrane;GO:0016020//membrane;	hypothetical protein (CNL04390)
3255012	53.993	206.083	1.93145	K00012//UDPglucose 6-dehydrogenase [EC:1.1.1.22]+ko00520//Amino sugar and nucleotide sugar metabolism+ko01100//Metabolic pathways+ko00040//Pentose and glucuronate interconversions+ko00053//Ascorbate and aldarate metabolism	GO:0071704//organic substance metabolic process;GO:0008152//metabolic process;GO:1901564//organonitrogen compound metabolic process;GO:1901137//carbohydrate derivative biosynthetic process;GO:1901566//organonitrogen compound biosynthetic process;GO:0009058//biosynthetic process;GO:0006807//nitrogen compound metabolic process;GO:0006023//aminoglycan biosynthetic process;GO:0006022//aminoglycan met…	UDP-glucose 6-dehydrogenase (CNL06460)
3257084	8.05	30.733	1.93203			expressed protein (CND02090)
3257181	0.253	0.966	1.93291			hypothetical protein (CND00250)
3258988	2.763	10.566	1.93373			hypothetical protein (CNH03330)
3253922	91.406	349.94	1.9357			expressed protein (CNA06570)
36392915	1.96	7.496	1.93574			hypothetical protein (CNF03985)
36392898	0.936	3.586	1.93614			hypothetical protein (CNF02145)
3255134	9.026	34.563	1.93637		GO:0003824//catalytic activity;GO:0016491//oxidoreductase activity;	conserved hypothetical protein (CNM02510)
3256077	5.863	22.513	1.94005	K21632//white-opaque regulator 2;K10884//ATP-dependent DNA helicase 2 subunit 1+ko03450//Non-homologous end-joining	GO:0043231//intracellular membrane-bounded organelle;GO:0044424//intracellular part;GO:0005622//intracellular;GO:0044464//cell part;GO:0043229//intracellular organelle;GO:0043226//organelle;GO:0005623//cell;GO:0043227//membrane-bounded organelle;GO:0005634//nucleus;GO:0046914//transition metal ion binding;GO:0044212//transcription regulatory region DNA binding;GO:0001012//RNA polymerase II regula…	expressed protein (CNB03820)
3257260	4.52	17.36	1.94055	K08286//protein-serine/threonine kinase [EC:2.7.11.-];K19852//serine/threonine protein kinase KIN1/2 [EC:2.7.11.1];K00916//CTD kinase subunit alpha [EC:2.7.11.22 2.7.11.23]	GO:0006796//phosphate-containing compound metabolic process;GO:0018105//peptidyl-serine phosphorylation;GO:0043412//macromolecule modification;GO:0051716//cellular response to stimulus;GO:0036211//protein modification process;GO:1901564//organonitrogen compound metabolic process;GO:0044238//primary metabolic process;GO:0050789//regulation of biological process;GO:0018209//peptidyl-serine modifica…	conserved hypothetical protein (CND01920)
3254442	10.816	41.59	1.94253		GO:0016788//hydrolase activity, acting on ester bonds;GO:0003824//catalytic activity;GO:0052689//carboxylic ester hydrolase activity;GO:0016787//hydrolase activity;	conserved hypothetical protein (CNK01260)
3257875	5.78	22.236	1.94378	K00166//2-oxoisovalerate dehydrogenase E1 component alpha subunit [EC:1.2.4.4]+ko00280//Valine, leucine and isoleucine degradation+ko01100//Metabolic pathways+ko01130//Biosynthesis of antibiotics+ko00640//Propanoate metabolism+ko01110//Biosynthesis of secondary metabolites	GO:0016054//organic acid catabolic process;GO:0009063//cellular amino acid catabolic process;GO:0006082//organic acid metabolic process;GO:0044237//cellular metabolic process;GO:0044282//small molecule catabolic process;GO:0044248//cellular catabolic process;GO:0009081//branched-chain amino acid metabolic process;GO:0019752//carboxylic acid metabolic process;GO:0006807//nitrogen compound metaboli…	branched-chain alpha-keto acid dehydrogenase E1-alpha subunit, putative (CNE02620)
36392886	0.356	1.376	1.94388			hypothetical protein (CNF00167)
3256380	5.42	20.883	1.94431		GO:0016020//membrane;GO:0044425//membrane part;GO:0016021//integral component of membrane;GO:0031224//intrinsic component of membrane;	hypothetical protein (CNC01240)
3258229	5.64	21.743	1.94628	K01464//dihydropyrimidinase [EC:3.5.2.2]+ko00410//beta-Alanine metabolism+ko00770//Pantothenate and CoA biosynthesis+ko01100//Metabolic pathways+ko00240//Pyrimidine metabolism		dihydropyrimidinase, putative (CNF01380)
3253840	5.853	22.58	1.94654	K05665//ATP-binding cassette, subfamily C (CFTR/MRP), member 1+ko02010//ABC transporters;K05658//ATP-binding cassette, subfamily B (MDR/TAP), member 1 [EC:3.6.3.44]+ko02010//ABC transporters	GO:0006810//transport;GO:0051234//establishment of localization;GO:0055085//transmembrane transport;GO:0051179//localization;GO:0016021//integral component of membrane;GO:0005622//intracellular;GO:0098805//whole membrane;GO:0044437//vacuolar part;GO:0000322//storage vacuole;GO:0000329//fungal-type vacuole membrane;GO:0044446//intracellular organelle part;GO:0098588//bounding membrane of organelle…	cadmium ion transporter, putative (CNA08000)
3254177	2.076	8.033	1.94983			expressed protein (CNJ01480)
3258806	7.17	27.71	1.94985	K02216//serine/threonine-protein kinase Chk1 [EC:2.7.11.1]+ko04113//Meiosis - yeast+ko04111//Cell cycle - yeast	GO:0023052//signaling;GO:0050794//regulation of cellular process;GO:0016310//phosphorylation;GO:0006464//cellular protein modification process;GO:0006468//protein phosphorylation;GO:0043170//macromolecule metabolic process;GO:0044238//primary metabolic process;GO:0035556//intracellular signal transduction;GO:0009987//cellular process;GO:1901564//organonitrogen compound metabolic process;GO:000815…	hypothetical protein (CNG04000)
36392710	1.216	4.7	1.95139			hypothetical protein (CNA07755)
36392909	2.246	8.683	1.95167	K19849//signaling mucin MSB2+ko04011//MAPK signaling pathway - yeast;K19898//alpha-agglutinin		hypothetical protein (CNF02735)
3255084	1.54	5.983	1.95965		GO:0046872//metal ion binding;GO:0097159//organic cyclic compound binding;GO:0046914//transition metal ion binding;GO:0043169//cation binding;GO:0003676//nucleic acid binding;GO:0043167//ion binding;GO:0008270//zinc ion binding;GO:0005488//binding;GO:1901363//heterocyclic compound binding;	expressed protein (CNM00190)
3255354	7.626	29.723	1.96193			expressed protein (CNN00670)
3256586	1.126	4.383	1.9644			hypothetical protein (CNC01580)
3257011	2.226	8.693	1.96484	K16315//serine/threonine-protein kinase haspin [EC:2.7.11.1]	GO:0007154//cell communication;GO:0051716//cellular response to stimulus;GO:0023052//signaling;GO:0007165//signal transduction;GO:0009987//cellular process;GO:0035556//intracellular signal transduction;GO:0065007//biological regulation;GO:0050896//response to stimulus;GO:0050794//regulation of cellular process;GO:0050789//regulation of biological process;GO:0043227//membrane-bounded organelle;GO:…	expressed protein (CND04490)
3254697	1.45	5.706	1.97447			hypothetical protein (CNK03220)
36392854	0.256	1.016	1.97447	K20047//actin cytoskeleton-regulatory complex protein PAN1	GO:0010646//regulation of cell communication;GO:0046578//regulation of Ras protein signal transduction;GO:0009966//regulation of signal transduction;GO:1902531//regulation of intracellular signal transduction;GO:0050794//regulation of cellular process;GO:0035023//regulation of Rho protein signal transduction;GO:0051056//regulation of small GTPase mediated signal transduction;GO:0065007//biologica…	hypothetical protein (CNE01165)
36392957	0.62	2.443	1.97733			hypothetical protein (CNG03755)
3254091	12.946	51.22	1.9833		GO:0003824//catalytic activity;GO:0016491//oxidoreductase activity;	conserved hypothetical protein (CNJ03430)
3257500	0.673	2.653	1.98403	K10991//DNA repair protein Swi5/Sae3	GO:0044238//primary metabolic process;GO:0006281//DNA repair;GO:0071214//cellular response to abiotic stimulus;GO:0022607//cellular component assembly;GO:0071479//cellular response to ionizing radiation;GO:0016043//cellular component organization;GO:0065003//macromolecular complex assembly;GO:0071478//cellular response to radiation;GO:0009628//response to abiotic stimulus;GO:0051716//cellular res…	hypothetical protein (CNE00220)
3257922	7.246	28.683	1.98425	K10777//DNA ligase 4 [EC:6.5.1.1]+ko03450//Non-homologous end-joining		expressed protein (CNE02240)
3253670	3.196	12.656	1.98615	K11238//cytokinesis protein+ko04011//MAPK signaling pathway - yeast		hypothetical protein (CNA07380)
3256774	4.973	19.736	1.98849	K14715//solute carrier family 39 (zinc transporter), member 9	GO:0051234//establishment of localization;GO:0050896//response to stimulus;GO:0006810//transport;GO:0051179//localization;GO:0006950//response to stress;GO:0044444//cytoplasmic part;GO:0043229//intracellular organelle;GO:0005773//vacuole;GO:0044424//intracellular part;GO:0043227//membrane-bounded organelle;GO:0000323//lytic vacuole;GO:0043226//organelle;GO:0044425//membrane part;GO:0000322//stora…	integral to membrane protein, putative (CNC02100)
3258560	4.413	17.526	1.98891			hypothetical protein (CNG04040)
36392983	4.303	17.093	1.99066	K07973//guanine nucleotide-binding protein subunit gamma, other+ko04011//MAPK signaling pathway - yeast		hypothetical protein (CNH00935)
3257696	0.406	1.613	1.99119	K00010//myo-inositol 2-dehydrogenase / D-chiro-inositol 1-dehydrogenase [EC:1.1.1.18 1.1.1.369]+ko01100//Metabolic pathways+ko01130//Biosynthesis of antibiotics+ko00562//Inositol phosphate metabolism	GO:0003824//catalytic activity;GO:0016491//oxidoreductase activity;	conserved hypothetical protein (CNE00860)
3257257	19.8	78.783	1.99195		GO:0031224//intrinsic component of membrane;GO:0016020//membrane;GO:0044425//membrane part;GO:0016021//integral component of membrane;	expressed protein (CND06350)
3258539	0.616	2.456	1.9948		GO:0003824//catalytic activity;GO:0016779//nucleotidyltransferase activity;GO:0034061//DNA polymerase activity;GO:0016740//transferase activity;GO:0140097//catalytic activity, acting on DNA;GO:0003964//RNA-directed DNA polymerase activity;GO:0016772//transferase activity, transferring phosphorus-containing groups;	hypothetical protein (CNG04710)
3259438	14.77	58.913	1.99555		GO:0044425//membrane part;GO:0016020//membrane;GO:0031224//intrinsic component of membrane;GO:0016021//integral component of membrane;	hypothetical protein (CNI00930)
3254372	6.053	24.17	1.99682	K03457//nucleobase:cation symporter-1, NCS1 family	GO:0051179//localization;GO:0071702//organic substance transport;GO:0051234//establishment of localization;GO:0006810//transport;GO:0055085//transmembrane transport;GO:0071705//nitrogen compound transport;GO:0015851//nucleobase transport;GO:0016020//membrane;GO:0044425//membrane part;GO:0031224//intrinsic component of membrane;GO:0005886//plasma membrane;GO:0005623//cell;GO:0071944//cell peripher…	uracil permease, putative (CNJ00690)
3255599	6.183	24.72	1.99734		GO:0006811//ion transport;GO:0006810//transport;GO:0015700//arsenite transport;GO:0006820//anion transport;GO:0051234//establishment of localization;GO:0015698//inorganic anion transport;GO:0051179//localization;GO:0031224//intrinsic component of membrane;GO:0044425//membrane part;GO:0016020//membrane;GO:0016021//integral component of membrane;GO:0015103//inorganic anion transmembrane transporter…	expressed protein (CNB00510)
3254484	4.15	16.66	2.00496	K09466//zinc finger protein ADR1;K09468//zinc finger protein MSN2/4+ko04011//MAPK signaling pathway - yeast+ko04113//Meiosis - yeast+ko04138//Autophagy - yeast+ko04213//Longevity regulating pathway - multiple species	GO:0044249//cellular biosynthetic process;GO:0006725//cellular aromatic compound metabolic process;GO:0010467//gene expression;GO:0016070//RNA metabolic process;GO:0006351//transcription, DNA-templated;GO:0044260//cellular macromolecule metabolic process;GO:0006807//nitrogen compound metabolic process;GO:0090304//nucleic acid metabolic process;GO:0034645//cellular macromolecule biosynthetic proce…	early growth response protein 1 (egr-1), putative (CNK00890)
3254594	3.18	12.756	2.00505	K11294//nucleolin;K01183//chitinase [EC:3.2.1.14]+ko00520//Amino sugar and nucleotide sugar metabolism+ko01100//Metabolic pathways		hypothetical protein (CNK00150)
3255955	0.766	3.086	2.00796			hypothetical protein (CNB03310)
3255346	7.413	29.846	2.00928			hypothetical protein (CNN01310)
36393082	1.46	5.883	2.00964		GO:0016020//membrane;GO:0044425//membrane part;GO:0031224//intrinsic component of membrane;GO:0016021//integral component of membrane;	hypothetical protein (CNJ03005)
3257326	4.496	18.113	2.00999	K16261//yeast amino acid transporter	GO:0031224//intrinsic component of membrane;GO:0044425//membrane part;GO:0016021//integral component of membrane;GO:0016020//membrane;GO:0015171//amino acid transmembrane transporter activity;GO:0022857//transmembrane transporter activity;GO:0005215//transporter activity;GO:0046943//carboxylic acid transmembrane transporter activity;GO:0005342//organic acid transmembrane transporter activity;GO:0…	amino acid transporter, putative (CND00510)
3259345	0.203	0.813	2.01144	K13126//polyadenylate-binding protein+ko03013//RNA transport+ko03018//RNA degradation+ko03015//mRNA surveillance pathway;K13126//polyadenylate-binding protein+ko03013//RNA transport+ko03018//RNA degradation+ko03015//mRNA surveillance pathway	GO:0005488//binding;GO:1901363//heterocyclic compound binding;GO:0003676//nucleic acid binding;GO:0003723//RNA binding;GO:0097159//organic cyclic compound binding;	telomere maintenance protein, putative (CNH03800)
3254898	14.663	59.276	2.01432	K19564//choline transport protein	GO:0044459//plasma membrane part;GO:0031224//intrinsic component of membrane;GO:0044425//membrane part;GO:0044464//cell part;GO:0016020//membrane;GO:0005886//plasma membrane;GO:0031226//intrinsic component of plasma membrane;GO:0071944//cell periphery;GO:0005887//integral component of plasma membrane;GO:0005623//cell;GO:0016021//integral component of membrane;GO:0015171//amino acid transmembrane …	GabA permease, putative (CNL06000)
3256368	5.926	23.963	2.01534		GO:0016020//membrane;GO:0016021//integral component of membrane;GO:0031224//intrinsic component of membrane;GO:0044425//membrane part;	expressed protein (CNC04640)
3258300	3.986	16.133	2.01764	K11858//ubiquitin carboxyl-terminal hydrolase 48 [EC:3.4.19.12]	GO:0005488//binding;GO:0046914//transition metal ion binding;GO:0043167//ion binding;GO:0046872//metal ion binding;GO:0008270//zinc ion binding;GO:1901363//heterocyclic compound binding;GO:0097159//organic cyclic compound binding;GO:0043169//cation binding;GO:0003676//nucleic acid binding;	hypothetical protein (CNF03280)
3258901	5.983	24.273	2.0193			hypothetical protein (CNG00890)
3258027	5.46	22.166	2.02095	K19849//signaling mucin MSB2+ko04011//MAPK signaling pathway - yeast;K19851//flocculation protein FLO11+ko04011//MAPK signaling pathway - yeast		hypothetical protein (CNF00880)
3258665	6.553	26.81	2.02619			expressed protein (CNG03890)
3255152	6.823	27.86	2.02869			expressed protein (CNM02400)
36393135	2.803	11.466	2.02996			hypothetical protein (CNL06125)
3253738	2.253	9.213	2.03163	K09274//HMG box factor, other;K09270//transcription factor SOX7/8/10/18 (SOX group E/F);K22496//repressor RFG1/ROX1	GO:0043227//membrane-bounded organelle;GO:0005634//nucleus;GO:0043231//intracellular membrane-bounded organelle;GO:0005622//intracellular;GO:0005623//cell;GO:0043229//intracellular organelle;GO:0044464//cell part;GO:0044424//intracellular part;GO:0043226//organelle;GO:0003676//nucleic acid binding;GO:1901363//heterocyclic compound binding;GO:0097159//organic cyclic compound binding;GO:0005488//bi…	specific transcriptional repressor, putative (CNA06070)
3254719	2.99	12.223	2.0324	K05275//pyridoxine 4-dehydrogenase [EC:1.1.1.65]+ko00750//Vitamin B6 metabolism+ko01100//Metabolic pathways		hypothetical protein (CNK02930)
3255366	6.15	25.183	2.03308	K14796//nucleolar protein TMA23;K01514//exopolyphosphatase [EC:3.6.1.11]+ko00230//Purine metabolism		hypothetical protein (CNN00710)
3256419	2.68	10.976	2.03396	K00915//inositol-polyphosphate multikinase [EC:2.7.1.140 2.7.1.151]+ko01100//Metabolic pathways+ko04138//Autophagy - yeast+ko04070//Phosphatidylinositol signaling system+ko00562//Inositol phosphate metabolism	GO:0016740//transferase activity;GO:0016301//kinase activity;GO:0016773//phosphotransferase activity, alcohol group as acceptor;GO:0016772//transferase activity, transferring phosphorus-containing groups;GO:0051766//inositol trisphosphate kinase activity;GO:0008440//inositol-1,4,5-trisphosphate 3-kinase activity;GO:0003824//catalytic activity;	inositol/phosphatidylinositol kinase, putative (CNC04210)
36393153	1.753	7.19	2.03428	K12879//THO complex subunit 2+ko03040//Spliceosome+ko03013//RNA transport;K06062//histone acetyltransferase [EC:2.3.1.48];K14857//AdoMet-dependent rRNA methyltransferase SPB1 [EC:2.1.1.-];K11399//chromatin modification-related protein EAF7		hypothetical protein (CNN00085)
3253313	2.756	11.31	2.03534		GO:0016021//integral component of membrane;GO:0016020//membrane;GO:0044425//membrane part;GO:0031224//intrinsic component of membrane;	expressed protein (CNA05280)
3258911	5.62	23.1	2.03809	K01113//alkaline phosphatase D [EC:3.1.3.1]+ko01100//Metabolic pathways+ko00790//Folate biosynthesis	GO:0006807//nitrogen compound metabolic process;GO:1901565//organonitrogen compound catabolic process;GO:1901072//glucosamine-containing compound catabolic process;GO:1901071//glucosamine-containing compound metabolic process;GO:0044248//cellular catabolic process;GO:1901136//carbohydrate derivative catabolic process;GO:0017144//drug metabolic process;GO:1901575//organic substance catabolic proce…	conserved hypothetical protein (CNG00050)
3256445	2.22	9.13	2.03928	K21421//NADPH oxidase 2 [EC:1.-.-.-]+ko04145//Phagosome+ko04933//AGE-RAGE signaling pathway in diabetic complications;K01887//arginyl-tRNA synthetase [EC:6.1.1.19]+ko00970//Aminoacyl-tRNA biosynthesis;K00521//ferric-chelate reductase [EC:1.16.1.7];K13447//respiratory burst oxidase [EC:1.6.3.- 1.11.1.-]		hypothetical protein (CNC02670)
3253508	9.136	37.596	2.04055	K02510//4-hydroxy-2-oxoheptanedioate aldolase [EC:4.1.2.52]+ko00350//Tyrosine metabolism	GO:0071704//organic substance metabolic process;GO:0008152//metabolic process;GO:0005975//carbohydrate metabolic process;GO:0044238//primary metabolic process;GO:0005623//cell;GO:0044464//cell part;GO:0044424//intracellular part;GO:0005737//cytoplasm;GO:0005622//intracellular;GO:0003824//catalytic activity;GO:0016830//carbon-carbon lyase activity;GO:0016829//lyase activity;GO:0016832//aldehyde-ly…	aldolase, putative (CNA00240)
3258216	1.83	7.56	2.04588	K00480//salicylate hydroxylase [EC:1.14.13.1]+ko01100//Metabolic pathways	GO:0044550//secondary metabolite biosynthetic process;GO:0019748//secondary metabolic process;GO:0008152//metabolic process;GO:0009058//biosynthetic process;GO:0005488//binding;GO:0050660//flavin adenine dinucleotide binding;GO:0048037//cofactor binding;GO:0016491//oxidoreductase activity;GO:0043167//ion binding;GO:0043168//anion binding;GO:0000166//nucleotide binding;GO:0036094//small molecule b…	conserved hypothetical protein (CNF04100)
36392944	2.306	9.533	2.04732			hypothetical protein (CNG02825)
3256486	4.863	20.133	2.04869			expressed protein (CNC02950)
36392687	7.673	31.78	2.04929	K14621//phospholipase B1, membrane-associated [EC:3.1.1.4 3.1.1.5]+ko01100//Metabolic pathways+ko00592//alpha-Linolenic acid metabolism+ko00591//Linoleic acid metabolism+ko00590//Arachidonic acid metabolism+ko01110//Biosynthesis of secondary metabolites+ko00564//Glycerophospholipid metabolism+ko00565//Ether lipid metabolism		hypothetical protein (CNA04685)
3254619	1.626	6.75	2.05171			conserved hypothetical protein (CNK03260)
3257520	4.11	17.066	2.05446	K10747//DNA ligase 1 [EC:6.5.1.1 6.5.1.6 6.5.1.7]+ko03430//Mismatch repair+ko03420//Nucleotide excision repair+ko03030//DNA replication+ko03410//Base excision repair	GO:0044786//cell cycle DNA replication;GO:0006139//nucleobase-containing compound metabolic process;GO:0006950//response to stress;GO:0009058//biosynthetic process;GO:0006281//DNA repair;GO:0006974//cellular response to DNA damage stimulus;GO:1903047//mitotic cell cycle process;GO:0022402//cell cycle process;GO:0022616//DNA strand elongation;GO:0006273//lagging strand elongation;GO:0000278//mitot…	expressed protein (CNE00160)
3255018	4.79	19.916	2.05451	K01183//chitinase [EC:3.2.1.14]+ko00520//Amino sugar and nucleotide sugar metabolism+ko01100//Metabolic pathways;K11245//mating pheromone-induced death protein 2+ko04011//MAPK signaling pathway - yeast;K02925//large subunit ribosomal protein L3e+ko03010//Ribosome		conserved hypothetical protein (CNL06770)
3254379	4.606	19.146	2.05539		GO:0044425//membrane part;GO:0016021//integral component of membrane;GO:0031224//intrinsic component of membrane;GO:0016020//membrane;	expressed protein (CNK02490)
3253736	0.89	3.706	2.05619			conserved hypothetical protein (CNA07720)
3259182	2.113	8.81	2.05839	K08139//MFS transporter, SP family, sugar:H+ symporter+ko04113//Meiosis - yeast	GO:0015758//glucose transport;GO:0008643//carbohydrate transport;GO:0071702//organic substance transport;GO:0051234//establishment of localization;GO:0035428//hexose transmembrane transport;GO:0051179//localization;GO:0046323//glucose import;GO:1905950//monosaccharide transmembrane transport;GO:0006810//transport;GO:0055085//transmembrane transport;GO:0034219//carbohydrate transmembrane transport…	glucose transporter, putative (CNH00020)
3259682	0.26	1.093	2.06114	K13953//alcohol dehydrogenase, propanol-preferring [EC:1.1.1.1]+ko00010//Glycolysis / Gluconeogenesis+ko01100//Metabolic pathways+ko01130//Biosynthesis of antibiotics+ko00350//Tyrosine metabolism+ko01110//Biosynthesis of secondary metabolites+ko00071//Fatty acid degradation	GO:0055085//transmembrane transport;GO:0051234//establishment of localization;GO:0051179//localization;GO:0006810//transport;GO:0005622//intracellular;GO:0044444//cytoplasmic part;GO:0098588//bounding membrane of organelle;GO:0005623//cell;GO:0000324//fungal-type vacuole;GO:0016020//membrane;GO:0098805//whole membrane;GO:0005886//plasma membrane;GO:0044424//intracellular part;GO:0005774//vacuolar…	cytosine-purine permease, putative (CNI04210)
3258121	10.6	44.376	2.06497			expressed protein (CNF04120)
3258896	12.1	50.666	2.06516		GO:0016787//hydrolase activity;GO:0003824//catalytic activity;	conserved hypothetical protein (CNG01560)
3256957	20.036	84.253	2.07176		GO:0043231//intracellular membrane-bounded organelle;GO:0043229//intracellular organelle;GO:0005622//intracellular;GO:0019866//organelle inner membrane;GO:0044444//cytoplasmic part;GO:0005623//cell;GO:0098800//inner mitochondrial membrane protein complex;GO:0044424//intracellular part;GO:0005740//mitochondrial envelope;GO:0005737//cytoplasm;GO:0005743//mitochondrial inner membrane;GO:0043226//org…	hypothetical protein (CND04090)
3256956	12.153	51.176	2.07411			hypothetical protein (CND02540)
3254867	0.876	3.706	2.07475	K06067//histone deacetylase 1/2 [EC:3.5.1.98]+ko04213//Longevity regulating pathway - multiple species;K11405//histone deacetylase 8 [EC:3.5.1.98]	GO:0019222//regulation of metabolic process;GO:0043170//macromolecule metabolic process;GO:0080090//regulation of primary metabolic process;GO:0019219//regulation of nucleobase-containing compound metabolic process;GO:0009059//macromolecule biosynthetic process;GO:0006807//nitrogen compound metabolic process;GO:0051171//regulation of nitrogen compound metabolic process;GO:0010468//regulation of g…	histone deacetylase 3, putative (CNL05260)
3254560	2.873	12.116	2.07772		GO:0016020//membrane;GO:0016021//integral component of membrane;GO:0044425//membrane part;GO:0031224//intrinsic component of membrane;	expressed protein (CNK01560)
3253741	12.703	53.686	2.07869	K15255//ATP-dependent DNA helicase PIF1 [EC:3.6.4.12]		conserved hypothetical protein (CNA07080)
36392961	0.906	3.836	2.08063	K14715//solute carrier family 39 (zinc transporter), member 9	GO:0050896//response to stimulus;GO:0006950//response to stress;GO:0016021//integral component of membrane;GO:0031224//intrinsic component of membrane;GO:0044425//membrane part;GO:0016020//membrane;	hypothetical protein (CNG03985)
3254203	2.736	11.6	2.08275	K07755//arsenite methyltransferase [EC:2.1.1.137]	GO:0008152//metabolic process;GO:0032259//methylation;GO:0005737//cytoplasm;GO:0005623//cell;GO:0005622//intracellular;GO:0044424//intracellular part;GO:0044464//cell part;GO:0016740//transferase activity;GO:0003824//catalytic activity;GO:0008168//methyltransferase activity;GO:0016741//transferase activity, transferring one-carbon groups;GO:0008757//S-adenosylmethionine-dependent methyltransferas…	conserved hypothetical protein (CNJ00700)
3257397	5.76	24.43	2.085	K10405//kinesin family member C1;K20361//intracellular protein transport protein USO1	GO:0015631//tubulin binding;GO:0005488//binding;GO:0005515//protein binding;GO:0008092//cytoskeletal protein binding;GO:0008017//microtubule binding;	conserved hypothetical protein (CND05010)
36392847	275.54	1173.9	2.0895			MFalpha3 (CND05690)
3255679	0.506	2.166	2.0934			hypothetical protein (CNB03560)
36392887	1.133	4.873	2.10196			hypothetical protein (CNF00195)
3256736	3.93	16.893	2.1026		GO:0044425//membrane part;GO:0016021//integral component of membrane;GO:0031224//intrinsic component of membrane;GO:0016020//membrane;	expressed protein (CNC02290)
3258486	2.636	11.333	2.10397	K14306//nuclear pore complex protein Nup62+ko03013//RNA transport		hypothetical protein (CNF00640)
3254654	7.91	34.063	2.10568	K00008//L-iditol 2-dehydrogenase [EC:1.1.1.14]+ko01100//Metabolic pathways+ko00040//Pentose and glucuronate interconversions+ko00051//Fructose and mannose metabolism	GO:0008270//zinc ion binding;GO:0003824//catalytic activity;GO:0043169//cation binding;GO:0046914//transition metal ion binding;GO:0043167//ion binding;GO:0005488//binding;GO:0046872//metal ion binding;GO:0016491//oxidoreductase activity;	L-iditol 2-dehydrogenase, putative (CNK02880)
3255756	6.2	27.41	2.1073	K21475//alkylphenol/PAH-inducible cytochrome P450 monooxygenase;K16261//yeast amino acid transporter;K14338//cytochrome P450 / NADPH-cytochrome P450 reductase [EC:1.14.14.1 1.6.2.4]+ko00380//Tryptophan metabolism+ko00071//Fatty acid degradation;K21475//alkylphenol/PAH-inducible cytochrome P450 monooxygenase;K14338//cytochrome P450 / NADPH-cytochrome P450 reductase [EC:1.14.14.1 1.6.2.4]+ko00380//…	GO:0044425//membrane part;GO:0031224//intrinsic component of membrane;GO:0016020//membrane;GO:0016021//integral component of membrane;GO:0097159//organic cyclic compound binding;GO:0020037//heme binding;GO:0016705//oxidoreductase activity, acting on paired donors, with incorporation or reduction of molecular oxygen;GO:0046914//transition metal ion binding;GO:1901363//heterocyclic compound binding…	conserved hypothetical protein (CNB05120)
3257249	3.953	17.06	2.10842	K03458//nucleobase:cation symporter-2, NCS2 family	GO:0055085//transmembrane transport;GO:0051179//localization;GO:0051234//establishment of localization;GO:0071705//nitrogen compound transport;GO:0006810//transport;GO:0015851//nucleobase transport;GO:0071702//organic substance transport;GO:0000324//fungal-type vacuole;GO:0044425//membrane part;GO:0000322//storage vacuole;GO:0071944//cell periphery;GO:0000323//lytic vacuole;GO:0031224//intrinsic …	nucleoside transporter (CND05980)
3259674	5.89	25.446	2.11039			hypothetical protein (CNI03400)
3256489	6.94	30	2.11088	K18725//nucleoporin POM152	GO:0044464//cell part;GO:0005634//nucleus;GO:0005622//intracellular;GO:0043227//membrane-bounded organelle;GO:0043229//intracellular organelle;GO:0043226//organelle;GO:0044424//intracellular part;GO:0043231//intracellular membrane-bounded organelle;GO:0005623//cell;GO:0000981//RNA polymerase II transcription factor activity, sequence-specific DNA binding;GO:0005488//binding;GO:0046872//metal ion …	hypothetical protein (CNC06870)
36392989	2.523	10.913	2.1131	K11245//mating pheromone-induced death protein 2+ko04011//MAPK signaling pathway - yeast		hypothetical protein (CNH01275)
3254489	3.396	14.726	2.11481	K18626//trichohyalin;K11294//nucleolin	GO:0044425//membrane part;GO:0031224//intrinsic component of membrane;GO:0016021//integral component of membrane;GO:0016020//membrane;	conserved hypothetical protein (CNK02720)
36392817	2.11	9.146	2.1161	K18725//nucleoporin POM152	GO:0009987//cellular process;GO:0051300//spindle pole body organization;GO:0006997//nucleus organization;GO:0034504//protein localization to nucleus;GO:0051234//establishment of localization;GO:0007017//microtubule-based process;GO:0071840//cellular component organization or biogenesis;GO:0051179//localization;GO:0033036//macromolecule localization;GO:0016043//cellular component organization;GO:0…	hypothetical protein (CNC06695)
36392828	10.906	47.323	2.11681			hypothetical protein (CND03165)
3258197	9.926	43.07	2.11682	K01179//endoglucanase [EC:3.2.1.4]+ko01100//Metabolic pathways+ko00500//Starch and sucrose metabolism;K22277//glucan endo-1,6-beta-glucosidase [EC:3.2.1.75]	GO:0008152//metabolic process;GO:0005975//carbohydrate metabolic process;GO:0071704//organic substance metabolic process;GO:0044238//primary metabolic process;GO:0016798//hydrolase activity, acting on glycosyl bonds;GO:0004553//hydrolase activity, hydrolyzing O-glycosyl compounds;GO:0003824//catalytic activity;GO:0016787//hydrolase activity;	expressed protein (CNF02120)
36393060	72.113	313.123	2.11726			hypothetical protein (CNJ01075)
3255821	1.68	7.333	2.12169		GO:0008104//protein localization;GO:0010970//transport along microtubule;GO:0006928//movement of cell or subcellular component;GO:0006810//transport;GO:0051179//localization;GO:0000001//mitochondrion inheritance;GO:0099111//microtubule-based transport;GO:0007005//mitochondrion organization;GO:0051321//meiotic cell cycle;GO:1903046//meiotic cell cycle process;GO:0032507//maintenance of protein loc…	hypothetical protein (CNB01570)
3258601	1.196	5.213	2.12197	K11238//cytokinesis protein+ko04011//MAPK signaling pathway - yeast	GO:0071840//cellular component organization or biogenesis;GO:0044238//primary metabolic process;GO:0006364//rRNA processing;GO:0044260//cellular macromolecule metabolic process;GO:0043170//macromolecule metabolic process;GO:0090304//nucleic acid metabolic process;GO:0044085//cellular component biogenesis;GO:0016072//rRNA metabolic process;GO:0010501//RNA secondary structure unwinding;GO:0046483//…	hypothetical protein (CNG04690)
3258020	2.306	10.04	2.12207			hypothetical protein (CNF02830)
3258628	4.946	21.643	2.12871			hypothetical protein (CNG01730)
3255421	7.92	34.81	2.13591	K12584//m7GpppX diphosphatase [EC:3.6.1.59]+ko03018//RNA degradation	GO:0044248//cellular catabolic process;GO:0065007//biological regulation;GO:0000956//nuclear-transcribed mRNA catabolic process;GO:0000290//deadenylation-dependent decapping of nuclear-transcribed mRNA;GO:0090304//nucleic acid metabolic process;GO:1901361//organic cyclic compound catabolic process;GO:0010468//regulation of gene expression;GO:0034655//nucleobase-containing compound catabolic proce…	hydrolase, putative (CNN00850)
3255658	6.423	28.313	2.13895		GO:0005488//binding;GO:0003676//nucleic acid binding;GO:0003723//RNA binding;GO:0097159//organic cyclic compound binding;GO:1901363//heterocyclic compound binding;	expressed protein (CNB02060)
36393080	0.203	0.883	2.1391			hypothetical protein (CNJ02935)
3258541	16.153	71.23	2.14			hypothetical protein (CNG00630)
3257765	4.513	19.916	2.14016		GO:0044425//membrane part;GO:0031224//intrinsic component of membrane;GO:0016021//integral component of membrane;GO:0016020//membrane;	expressed protein (CNE03780)
3257247	9.053	39.93	2.14034	K20794//N-alpha-acetyltransferase 40 [EC:2.3.1.257]		expressed protein (CND03640)
3255245	14.733	65.326	2.14806		GO:0016020//membrane;GO:0044425//membrane part;GO:0031224//intrinsic component of membrane;GO:0016021//integral component of membrane;	expressed protein (CNM02120)
3254471	23.616	104.73	2.14849	K20047//actin cytoskeleton-regulatory complex protein PAN1;K18626//trichohyalin	GO:0005515//protein binding;GO:0005488//binding;GO:0051087//chaperone binding;	hypothetical protein (CNK01890)
36392754	0.546	2.416	2.14948			hypothetical protein (CNB04765)
3255087	4.593	20.406	2.15024	K08141//MFS transporter, SP family, general alpha glucoside:H+ symporter	GO:0046323//glucose import;GO:0035428//hexose transmembrane transport;GO:0008645//hexose transport;GO:0071702//organic substance transport;GO:1905950//monosaccharide transmembrane transport;GO:0015749//monosaccharide transport;GO:0051234//establishment of localization;GO:0055085//transmembrane transport;GO:0006810//transport;GO:0051179//localization;GO:0034219//carbohydrate transmembrane transpor…	trehalose transport-related protein, putative (CNM02540)
3254529	1.143	5.083	2.15396	K06695//26S proteasome regulatory subunit, ATPase 3, interacting protein		hypothetical protein (CNK01660)
3254519	10.966	48.946	2.15745	K22762//desumoylating isopeptidase 1 [EC:3.4.-.-]	GO:0050794//regulation of cellular process;GO:0065007//biological regulation;GO:0050789//regulation of biological process;GO:0009987//cellular process;GO:0065008//regulation of biological quality;GO:0045454//cell redox homeostasis;GO:0042592//homeostatic process;GO:0019725//cellular homeostasis;GO:0005623//cell;GO:0005319//lipid transporter activity;GO:0005215//transporter activity;	conserved hypothetical protein (CNK01620)
36393122	2.103	9.39	2.16022			hypothetical protein (CNL04915)
3253318	1.266	5.663	2.16085	K01183//chitinase [EC:3.2.1.14]+ko00520//Amino sugar and nucleotide sugar metabolism+ko01100//Metabolic pathways;K22020//mucin-19	GO:0044425//membrane part;GO:0016020//membrane;GO:0016021//integral component of membrane;GO:0031224//intrinsic component of membrane;	ER to Golgi transport-related protein, putative (CNA04580)
3255254	2.036	9.113	2.16216			conserved hypothetical protein (CNM00660)
3254046	4.583	20.526	2.16324			expressed protein (CNJ00320)
3256897	1.393	6.246	2.16535	K15451//tRNA wybutosine-synthesizing protein 4 [EC:2.1.1.290 2.3.1.231]		expressed protein (CND03470)
3254501	2.753	12.366	2.16712	K00002//alcohol dehydrogenase (NADP+) [EC:1.1.1.2]+ko00010//Glycolysis / Gluconeogenesis+ko01100//Metabolic pathways+ko00040//Pentose and glucuronate interconversions+ko01130//Biosynthesis of antibiotics+ko01110//Biosynthesis of secondary metabolites+ko00561//Glycerolipid metabolism	GO:0008152//metabolic process;GO:0055114//oxidation-reduction process;	alcohol dehydrogenase (NADP+), putative (CNK02940)
36393103	1.13	5.1	2.16891			hypothetical protein (CNK01935)
36393015	4.22	19.06	2.17484			hypothetical protein (CNH03015)
3258814	3.68	16.626	2.17515	K20520//drebrin-like protein;K01050//cholinesterase [EC:3.1.1.8];K03927//carboxylesterase 2 [EC:3.1.1.1 3.1.1.84 3.1.1.56]	GO:0016788//hydrolase activity, acting on ester bonds;GO:0052689//carboxylic ester hydrolase activity;GO:0016787//hydrolase activity;GO:0003824//catalytic activity;	conserved hypothetical protein (CNG00430)
3258736	2.026	9.16	2.17532	K04125//gibberellin 2-oxidase [EC:1.14.11.13]+ko00904//Diterpenoid biosynthesis+ko01110//Biosynthesis of secondary metabolites;K04126//isopenicillin-N synthase [EC:1.21.3.1]+ko00311//Penicillin and cephalosporin biosynthesis+ko01100//Metabolic pathways+ko01130//Biosynthesis of antibiotics	GO:0003824//catalytic activity;GO:0016491//oxidoreductase activity;	conserved hypothetical protein (CNG02390)
3259469	2.73	12.44	2.18798	K01183//chitinase [EC:3.2.1.14]+ko00520//Amino sugar and nucleotide sugar metabolism+ko01100//Metabolic pathways	GO:0031224//intrinsic component of membrane;GO:0016020//membrane;GO:0016021//integral component of membrane;GO:0044425//membrane part;	hypothetical protein (CNI00760)
3253845	22.113	100.846	2.18878	K19849//signaling mucin MSB2+ko04011//MAPK signaling pathway - yeast;K19851//flocculation protein FLO11+ko04011//MAPK signaling pathway - yeast		hypothetical protein (CNA08250)
3254521	1.083	4.973	2.1982	K01487//guanine deaminase [EC:3.5.4.3]+ko00230//Purine metabolism+ko01100//Metabolic pathways;K08139//MFS transporter, SP family, sugar:H+ symporter+ko04113//Meiosis - yeast;K15196//transcription factor IIIB 90 kDa subunit	GO:0006810//transport;GO:0035428//hexose transmembrane transport;GO:0034219//carbohydrate transmembrane transport;GO:0071702//organic substance transport;GO:0008645//hexose transport;GO:0051234//establishment of localization;GO:0046323//glucose import;GO:0008643//carbohydrate transport;GO:1905950//monosaccharide transmembrane transport;GO:0051179//localization;GO:0015758//glucose transport;GO:005…	hexose transport-related protein, putative (CNK02020)
3253615	11.78	54.133	2.2	K04482//DNA repair protein RAD51+ko03440//Homologous recombination	GO:0034622//cellular macromolecular complex assembly;GO:0000724//double-strand break repair via homologous recombination;GO:0045003//double-strand break repair via synthesis-dependent strand annealing;GO:1901360//organic cyclic compound metabolic process;GO:0048285//organelle fission;GO:0006259//DNA metabolic process;GO:0033260//nuclear DNA replication;GO:0006281//DNA repair;GO:1901576//organic s…	recombinase, putative (CNA06990)
3254854	2.54	11.706	2.20236		GO:0003824//catalytic activity;GO:0016787//hydrolase activity;GO:0016810//hydrolase activity, acting on carbon-nitrogen (but not peptide) bonds;	conserved hypothetical protein (CNL06500)
3257610	1.88	8.713	2.21264		GO:0031224//intrinsic component of membrane;GO:0044425//membrane part;GO:0016021//integral component of membrane;GO:0016020//membrane;	expressed protein (CNE04120)
3257321	1.16	5.383	2.21371	K21806//protein N-lysine methyltransferase METTL21D [EC:2.1.1.-]		hypothetical protein (CND00410)
36392748	2.58	11.966	2.21408			hypothetical protein (CNB03945)
3255374	4.043	18.833	2.21906	K11369//retrograde regulation protein 2;K01078//acid phosphatase [EC:3.1.3.2]+ko00740//Riboflavin metabolism+ko01100//Metabolic pathways+ko00730//Thiamine metabolism;K01939//adenylosuccinate synthase [EC:6.3.4.4]+ko00250//Alanine, aspartate and glutamate metabolism+ko00230//Purine metabolism+ko01100//Metabolic pathways;K08192//MFS transporter, ACS family, allantoate permease	GO:0006810//transport;GO:0051179//localization;GO:0051234//establishment of localization;GO:0055085//transmembrane transport;GO:0044425//membrane part;GO:0016021//integral component of membrane;GO:0031224//intrinsic component of membrane;GO:0016020//membrane;	hypothetical protein (CNN00030)
3254056	2.496	11.69	2.22555		GO:0044425//membrane part;GO:0031224//intrinsic component of membrane;GO:0016021//integral component of membrane;GO:0016020//membrane;	hypothetical protein (CNJ03000)
3254486	0.616	2.893	2.22781			conserved expressed protein (CNK03470)
3254984	8.37	39.3	2.23046	K06911//uncharacterized protein	GO:0008152//metabolic process;GO:0016787//hydrolase activity;GO:0003824//catalytic activity;	hypothetical protein (CNL05990)
3253388	5.323	25.1	2.23775		GO:0005622//intracellular;GO:0005623//cell;GO:0005634//nucleus;GO:0044464//cell part;GO:0043231//intracellular membrane-bounded organelle;GO:0043229//intracellular organelle;GO:0043226//organelle;GO:0044424//intracellular part;GO:0043227//membrane-bounded organelle;	hypothetical protein (CNA03150)
36392766	0.64	3.013	2.23889			hypothetical protein (CNC00133)
3256024	1.203	5.68	2.23891	K22493//agglutinin-like protein;K01183//chitinase [EC:3.2.1.14]+ko00520//Amino sugar and nucleotide sugar metabolism+ko01100//Metabolic pathways		hypothetical protein (CNB02780)
3255770	0.356	1.686	2.24157		GO:0044260//cellular macromolecule metabolic process;GO:0010467//gene expression;GO:0043170//macromolecule metabolic process;GO:0006364//rRNA processing;GO:0071840//cellular component organization or biogenesis;GO:0044238//primary metabolic process;GO:0034641//cellular nitrogen compound metabolic process;GO:0042254//ribosome biogenesis;GO:0006807//nitrogen compound metabolic process;GO:0006139//n…	hypothetical protein (CNB00010)
3257959	1.02	4.82	2.24167	K00318//proline dehydrogenase [EC:1.5.-.-]+ko00330//Arginine and proline metabolism+ko01100//Metabolic pathways+ko01130//Biosynthesis of antibiotics+ko01110//Biosynthesis of secondary metabolites	GO:0051234//establishment of localization;GO:0006810//transport;GO:0055085//transmembrane transport;GO:0051179//localization;GO:0016021//integral component of membrane;GO:0016020//membrane;GO:0031224//intrinsic component of membrane;GO:0044425//membrane part;	conserved hypothetical protein (CNE04840)
3256607	2.576	12.2	2.24179	K08994//ion channel-forming bestrophin family protein	GO:0016020//membrane;GO:0044425//membrane part;GO:0031224//intrinsic component of membrane;GO:0016021//integral component of membrane;	conserved hypothetical protein (CNC06750)
36393118	5.07	24.073	2.24628			hypothetical protein (CNL04645)
3254674	5.243	24.956	2.25021	K04125//gibberellin 2-oxidase [EC:1.14.11.13]+ko00904//Diterpenoid biosynthesis+ko01110//Biosynthesis of secondary metabolites;K18696//glycerophosphodiester phosphodiesterase [EC:3.1.4.46]+ko00564//Glycerophospholipid metabolism	GO:0016491//oxidoreductase activity;GO:0003824//catalytic activity;GO:0043167//ion binding;GO:0005488//binding;GO:0043169//cation binding;GO:0046872//metal ion binding;	hypothetical protein (CNK02840)
3254520	0.173	0.83	2.25105		GO:0044464//cell part;GO:0005622//intracellular;GO:0044424//intracellular part;GO:0043227//membrane-bounded organelle;GO:0005634//nucleus;GO:0043226//organelle;GO:0043231//intracellular membrane-bounded organelle;GO:0005623//cell;GO:0043229//intracellular organelle;GO:0140110//transcription regulator activity;GO:0046914//transition metal ion binding;GO:0043167//ion binding;GO:0003700//DNA binding…	hypothetical protein (CNK03030)
36392871	3.473	16.583	2.25471	K21803//EEF1A lysine methyltransferase 3 [EC:2.1.1.-];K21806//protein N-lysine methyltransferase METTL21D [EC:2.1.1.-];K17615//serine/threonine-protein phosphatase PPG1 [EC:3.1.3.16]		hypothetical protein (CNE03055)
3257720	7.5	35.88	2.25673	K08734//DNA mismatch repair protein MLH1+ko03430//Mismatch repair	GO:0046483//heterocycle metabolic process;GO:0035825//homologous recombination;GO:0006310//DNA recombination;GO:0007049//cell cycle;GO:0006725//cellular aromatic compound metabolic process;GO:0090304//nucleic acid metabolic process;GO:0071840//cellular component organization or biogenesis;GO:0051716//cellular response to stimulus;GO:0044238//primary metabolic process;GO:0022402//cell cycle proces…	DNA binding protein, putative (CNE04630)
3256728	4.28	20.526	2.26198			hypothetical protein (CNC03400)
36393066	3.24	15.566	2.26453	K03320//ammonium transporter, Amt family	GO:0016020//membrane;GO:0016021//integral component of membrane;GO:0044425//membrane part;GO:0031224//intrinsic component of membrane;GO:0022857//transmembrane transporter activity;GO:0005215//transporter activity;GO:0008324//cation transmembrane transporter activity;GO:0008519//ammonium transmembrane transporter activity;GO:0015075//ion transmembrane transporter activity;	hypothetical protein (CNJ01885)
36393075	0.416	2.03	2.28075	K08773//RalA-binding protein 1;K19849//signaling mucin MSB2+ko04011//MAPK signaling pathway - yeast		hypothetical protein (CNJ02555)
3256566	1.743	8.463	2.28204	K17887//sorting nexin-25		conserved hypothetical protein (CNC01790)
36393037	1.396	6.803	2.28536	K14559//U3 small nucleolar RNA-associated protein MPP10+ko03008//Ribosome biogenesis in eukaryotes		hypothetical protein (CNI02190)
3257426	0.766	3.736	2.28638		GO:0044425//membrane part;GO:0016021//integral component of membrane;GO:0016020//membrane;GO:0031224//intrinsic component of membrane;	hypothetical protein (CND00280)
3257010	8.96	43.79	2.28895			expressed protein (CND05670)
3257388	3.586	17.56	2.29239			hypothetical protein (CND06420)
36392711	7.036	34.493	2.29305			hypothetical protein (CNA07785)
3253996	4.366	21.473	2.2981	K08165//MFS transporter, DHA2 family, multidrug resistance protein	GO:0051179//localization;GO:0006810//transport;GO:0055085//transmembrane transport;GO:0051234//establishment of localization;GO:0016020//membrane;GO:0044425//membrane part;GO:0016021//integral component of membrane;GO:0031224//intrinsic component of membrane;	expressed protein (CNA02720)
3253317	4.213	20.833	2.30547	K00485//dimethylaniline monooxygenase (N-oxide forming) [EC:1.14.13.8]	GO:0003824//catalytic activity;GO:0097159//organic cyclic compound binding;GO:0004497//monooxygenase activity;GO:0048037//cofactor binding;GO:1901363//heterocyclic compound binding;GO:0036094//small molecule binding;GO:0016709//oxidoreductase activity, acting on paired donors, with incorporation or reduction of molecular oxygen, NAD(P)H as one donor, and incorporation of one atom of oxygen;GO:004…	T3P18.10, putative (CNA05250)
36392875	0.616	3.046	2.30618	K11558//kinetochore protein Spc25, fungi type		hypothetical protein (CNE03463)
3258787	2.01	9.95	2.30626	K03448//MFS transporter, ACS family, pantothenate transporter	GO:0055085//transmembrane transport;GO:0051179//localization;GO:0051234//establishment of localization;GO:0006810//transport;GO:0016021//integral component of membrane;GO:0031224//intrinsic component of membrane;GO:0016020//membrane;GO:0044425//membrane part;	biotin transporter, putative (CNG02400)
3256395	5.046	24.963	2.3063	K03549//KUP system potassium uptake protein	GO:0016021//integral component of membrane;GO:0044425//membrane part;GO:0031224//intrinsic component of membrane;GO:0016020//membrane;GO:0022857//transmembrane transporter activity;GO:0008324//cation transmembrane transporter activity;GO:0015075//ion transmembrane transporter activity;GO:0005215//transporter activity;	potassium ion transporter, putative (CNC00490)
3254510	1.906	9.42	2.30651	K21641//glucose transport transcription regulator RGT1	GO:0044424//intracellular part;GO:0005634//nucleus;GO:0005623//cell;GO:0043226//organelle;GO:0043231//intracellular membrane-bounded organelle;GO:0005622//intracellular;GO:0044464//cell part;GO:0043227//membrane-bounded organelle;GO:0043229//intracellular organelle;GO:0046872//metal ion binding;GO:0140110//transcription regulator activity;GO:0046914//transition metal ion binding;GO:0005488//bindi…	expressed protein (CNK02810)
3257681	9.866	48.876	2.3081	K14640//solute carrier family 20 (sodium-dependent phosphate transporter)		cobalamin synthesis protein, putative (CNE00170)
3255890	2.173	10.76	2.3093	K19849//signaling mucin MSB2+ko04011//MAPK signaling pathway - yeast;K19898//alpha-agglutinin		hypothetical protein (CNB00750)
3256940	2.913	14.446	2.31114	K08254//glucan endo-1,3-alpha-glucosidase [EC:3.2.1.59]	GO:0003824//catalytic activity;GO:0016787//hydrolase activity;	expressed protein (CND01960)
36392791	1.263	6.286	2.31453			hypothetical protein (CNC03045)
3259581	1.636	8.22	2.32755	K08157//MFS transporter, DHA1 family, multidrug resistance protein	GO:0006810//transport;GO:0051234//establishment of localization;GO:0051179//localization;GO:0055085//transmembrane transport;GO:0031224//intrinsic component of membrane;GO:0016021//integral component of membrane;GO:0044425//membrane part;GO:0016020//membrane;	multidrug transporter, putative (CNI00100)
3257136	6.586	33.096	2.32824	K00128//aldehyde dehydrogenase (NAD+) [EC:1.2.1.3]+ko00410//beta-Alanine metabolism+ko00310//Lysine degradation+ko00010//Glycolysis / Gluconeogenesis+ko00380//Tryptophan metabolism+ko00330//Arginine and proline metabolism+ko00280//Valine, leucine and isoleucine degradation+ko01100//Metabolic pathways+ko01130//Biosynthesis of antibiotics+ko00053//Ascorbate and aldarate metabolism+ko00340//Histidin…	GO:0016491//oxidoreductase activity;GO:0003824//catalytic activity;	Aldehyde dehydrogenase (ALDDH), putative (CND02060)
3253220	12.39	62.36	2.33137			hypothetical protein (CNA04810)
36392893	0.97	4.91	2.33777			hypothetical protein (CNF01165)
3256049	1.176	5.956	2.33824			hypothetical protein (CNB00880)
3259543	0.656	3.346	2.35191			expressed protein (CNI00810)
36393069	0.496	2.536	2.35495			hypothetical protein (CNJ02065)
36393034	0.6	3.073	2.35759		GO:0016021//integral component of membrane;GO:0044425//membrane part;GO:0031224//intrinsic component of membrane;GO:0016020//membrane;	hypothetical protein (CNI01355)
3257830	2.093	10.776	2.36333	K19898//alpha-agglutinin	GO:0031224//intrinsic component of membrane;GO:0016020//membrane;GO:0016021//integral component of membrane;GO:0044425//membrane part;	expressed protein (CNE00780)
3253921	2.746	14.18	2.36574	K00602//phosphoribosylaminoimidazolecarboxamide formyltransferase / IMP cyclohydrolase [EC:2.1.2.3 3.5.4.10]+ko00230//Purine metabolism+ko00670//One carbon pool by folate+ko01100//Metabolic pathways+ko01130//Biosynthesis of antibiotics+ko01110//Biosynthesis of secondary metabolites	GO:0006753//nucleoside phosphate metabolic process;GO:0006793//phosphorus metabolic process;GO:1901293//nucleoside phosphate biosynthetic process;GO:0008152//metabolic process;GO:0046483//heterocycle metabolic process;GO:0009165//nucleotide biosynthetic process;GO:0044249//cellular biosynthetic process;GO:0019637//organophosphate metabolic process;GO:1901360//organic cyclic compound metabolic pro…	IMP cyclohydrolase, putative (CNA07900)
36392982	5.39	27.866	2.36938	K07973//guanine nucleotide-binding protein subunit gamma, other+ko04011//MAPK signaling pathway - yeast	GO:0023052//signaling;GO:0009987//cellular process;GO:0007186//G-protein coupled receptor signaling pathway;GO:0007165//signal transduction;GO:0065007//biological regulation;GO:0051716//cellular response to stimulus;GO:0050794//regulation of cellular process;GO:0050896//response to stimulus;GO:0007154//cell communication;GO:0050789//regulation of biological process;GO:0005886//plasma membrane;GO:…	hypothetical protein (CNH00933)
3255275	1.713	8.873	2.37322			hypothetical protein (CNM01930)
3254422	1.83	9.5	2.37569	K01078//acid phosphatase [EC:3.1.3.2]+ko00740//Riboflavin metabolism+ko01100//Metabolic pathways+ko00730//Thiamine metabolism;K11369//retrograde regulation protein 2;K13336//peroxin-3+ko04146//Peroxisome;K03448//MFS transporter, ACS family, pantothenate transporter;K01939//adenylosuccinate synthase [EC:6.3.4.4]+ko00250//Alanine, aspartate and glutamate metabolism+ko00230//Purine metabolism+ko0110…	GO:0051179//localization;GO:0051234//establishment of localization;GO:0006810//transport;GO:0055085//transmembrane transport;GO:0031224//intrinsic component of membrane;GO:0016021//integral component of membrane;GO:0016020//membrane;GO:0044425//membrane part;	conserved hypothetical protein (CNK00860)
3259273	2.326	12.126	2.38332			hypothetical protein (CNH02130)
3256170	2.293	11.996	2.38764	K19791//iron transport multicopper oxidase	GO:0031224//intrinsic component of membrane;GO:0016020//membrane;GO:0016021//integral component of membrane;GO:0044425//membrane part;	expressed protein (CNC05680)
3259287	3.25	17.28	2.40866	K16572//gamma-tubulin complex component 5	GO:0016043//cellular component organization;GO:0097435//supramolecular fiber organization;GO:0065003//macromolecular complex assembly;GO:0007017//microtubule-based process;GO:0051258//protein polymerization;GO:0007020//microtubule nucleation;GO:0006996//organelle organization;GO:0046785//microtubule polymerization;GO:0043933//macromolecular complex subunit organization;GO:0022607//cellular compon…	hypothetical protein (CNH02000)
36392793	2.596	13.89	2.41996	K09184//GATA-binding protein, other eukaryote		hypothetical protein (CNC03265)
3257113	2.56	13.726	2.42001			expressed protein (CND03170)
3254478	1.26	6.796	2.42758		GO:0044425//membrane part;GO:0016020//membrane;GO:0016021//integral component of membrane;GO:0031224//intrinsic component of membrane;	hypothetical protein (CNK00230)
3256215	2.323	12.533	2.43107			expressed protein (CNC05430)
3258547	3.596	19.433	2.43214	K01681//aconitate hydratase [EC:4.2.1.3]+ko00020//Citrate cycle (TCA cycle)+ko01100//Metabolic pathways+ko01230//Biosynthesis of amino acids+ko01130//Biosynthesis of antibiotics+ko01110//Biosynthesis of secondary metabolites+ko01210//2-Oxocarboxylic acid metabolism+ko01200//Carbon metabolism+ko00630//Glyoxylate and dicarboxylate metabolism		aconitate hydratase, putative (CNG01590)
3256308	0.29	1.556	2.43726			hypothetical protein (CNC03620)
36393111	4.043	22.023	2.44417	K10437//phenylacetate 2-hydroxylase [EC:1.14.14.54]+ko01100//Metabolic pathways+ko00360//Phenylalanine metabolism;K22611//squamous cell carcinoma antigen recognized by T-cells 3;K00065//2-dehydro-3-deoxy-D-gluconate 5-dehydrogenase [EC:1.1.1.127]+ko00040//Pentose and glucuronate interconversions		hypothetical protein (CNK02825)
3254310	0.553	3.01	2.44523			expressed protein (CNJ03070)
36392849	1.81	9.876	2.44625		GO:0016020//membrane;GO:0016021//integral component of membrane;GO:0031224//intrinsic component of membrane;GO:0044425//membrane part;	hypothetical protein (CNE00275)
3255102	4.073	22.236	2.44794	K11244//cell wall integrity and stress response component+ko04011//MAPK signaling pathway - yeast+ko04139//Mitophagy - yeast	GO:0016020//membrane;GO:0016021//integral component of membrane;GO:0031224//intrinsic component of membrane;GO:0044425//membrane part;	hypothetical protein (CNM00230)
3257525	3.76	20.556	2.45101	K04709//Acyl-CoA-dependent ceramide synthase [EC:2.3.1.24]+ko00600//Sphingolipid metabolism+ko01100//Metabolic pathways	GO:0046513//ceramide biosynthetic process;GO:0006643//membrane lipid metabolic process;GO:0009058//biosynthetic process;GO:0044271//cellular nitrogen compound biosynthetic process;GO:0006807//nitrogen compound metabolic process;GO:0034641//cellular nitrogen compound metabolic process;GO:0008152//metabolic process;GO:0044238//primary metabolic process;GO:0043604//amide biosynthetic process;GO:0044…	sphingosine N-acyltransferase, putative (CNE04480)
3256806	0.146	0.803	2.45954			conserved hypothetical protein (CNC00540)
3256803	6.66	36.93	2.47043		GO:0031224//intrinsic component of membrane;GO:0016020//membrane;GO:0044425//membrane part;GO:0016021//integral component of membrane;	hypothetical protein (CNC02030)
36392796	4.633	25.84	2.47892			hypothetical protein (CNC03605)
36392867	0.576	3.253	2.49253			hypothetical protein (CNE02435)
3254129	0.046	0.263	2.49881		GO:0003964//RNA-directed DNA polymerase activity;GO:0140097//catalytic activity, acting on DNA;GO:0003824//catalytic activity;GO:0034061//DNA polymerase activity;GO:0016740//transferase activity;GO:0016779//nucleotidyltransferase activity;GO:0016772//transferase activity, transferring phosphorus-containing groups;	conserved hypothetical protein (CNJ00010)
3257593	1.65	9.41	2.51206			expressed protein (CNE04930)
3259349	4.046	23.236	2.52049		GO:0016491//oxidoreductase activity;GO:0003824//catalytic activity;	conserved hypothetical protein (CNH03180)
3256762	1.19	6.863	2.52377		GO:0044425//membrane part;GO:0016021//integral component of membrane;GO:0031224//intrinsic component of membrane;GO:0016020//membrane;	expressed protein (CNC00640)
36393117	7.16	41.456	2.53289			hypothetical protein (CNL04643)
36393158	0.236	1.356	2.53851			hypothetical protein (CNN00395)
3253869	5.46	31.876	2.545	K05275//pyridoxine 4-dehydrogenase [EC:1.1.1.65]+ko00750//Vitamin B6 metabolism+ko01100//Metabolic pathways		pyridoxal reductase, putative (CNA00960)
3257263	0.536	3.143	2.54778		GO:0140097//catalytic activity, acting on DNA;GO:0034061//DNA polymerase activity;GO:0016779//nucleotidyltransferase activity;GO:0003824//catalytic activity;GO:0016772//transferase activity, transferring phosphorus-containing groups;GO:0016740//transferase activity;GO:0003964//RNA-directed DNA polymerase activity;	hypothetical protein (CND00010)
36392994	3.366	19.72	2.54994			hypothetical protein (CNH01405)
3256128	5.136	30.136	2.55182	K01050//cholinesterase [EC:3.1.1.8];K01049//acetylcholinesterase [EC:3.1.1.7]+ko00564//Glycerophospholipid metabolism;K03927//carboxylesterase 2 [EC:3.1.1.1 3.1.1.84 3.1.1.56]	GO:0016787//hydrolase activity;GO:0052689//carboxylic ester hydrolase activity;GO:0016788//hydrolase activity, acting on ester bonds;GO:0003824//catalytic activity;	conserved hypothetical protein (CNC06690)
3259166	0.34	1.983	2.55962	K18626//trichohyalin;K20361//intracellular protein transport protein USO1		vesicle-mediated transport-related protein, putative (CNH01790)
36392820	1.473	8.783	2.57309			hypothetical protein (CNC07095)
3253680	1.033	6.16	2.57346			expressed protein (CNA07270)
3258717	1.32	7.866	2.57447	K14709//solute carrier family 39 (zinc transporter), member 1/2/3	GO:0055085//transmembrane transport;GO:0006829//zinc II ion transport;GO:0030001//metal ion transport;GO:0051234//establishment of localization;GO:0098655//cation transmembrane transport;GO:0098662//inorganic cation transmembrane transport;GO:0098660//inorganic ion transmembrane transport;GO:0072511//divalent inorganic cation transport;GO:0006810//transport;GO:0034220//ion transmembrane transport…	zrt1 protein, putative (CNG01860)
3258037	3.456	20.736	2.58429	K18753//butyrate response factor	GO:0050789//regulation of biological process;GO:0051173//positive regulation of nitrogen compound metabolic process;GO:0010558//negative regulation of macromolecule biosynthetic process;GO:0031326//regulation of cellular biosynthetic process;GO:0010556//regulation of macromolecule biosynthetic process;GO:0006417//regulation of translation;GO:0009896//positive regulation of catabolic process;GO:00…	hypothetical protein (CNF03810)
3254318	2.29	13.753	2.58658		GO:1901565//organonitrogen compound catabolic process;GO:1901575//organic substance catabolic process;GO:0012501//programmed cell death;GO:0009056//catabolic process;GO:0043170//macromolecule metabolic process;GO:0008152//metabolic process;GO:0044237//cellular metabolic process;GO:0044238//primary metabolic process;GO:0071704//organic substance metabolic process;GO:0006915//apoptotic process;GO:1…	hypothetical protein (CNJ03330)
3255289	0.69	4.16	2.58994			expressed protein (CNM00020)
3256697	0.69	4.2	2.60454	K19245//sulfonate dioxygenase [EC:1.14.11.-]	GO:0009987//cellular process;GO:0044248//cellular catabolic process;GO:0044237//cellular metabolic process;GO:0009056//catabolic process;GO:0044273//sulfur compound catabolic process;GO:0006790//sulfur compound metabolic process;GO:0008152//metabolic process;GO:0044464//cell part;GO:0005622//intracellular;GO:0005737//cytoplasm;GO:0044424//intracellular part;GO:0005623//cell;GO:0051213//dioxygenas…	taurine dioxygenase, putative (CNC06800)
3259697	0.333	2.026	2.60963			hypothetical protein (CNI01620)
3257067	2.18	13.526	2.63305		GO:0006810//transport;GO:0051179//localization;GO:0055085//transmembrane transport;GO:0051234//establishment of localization;GO:0044425//membrane part;GO:0044459//plasma membrane part;GO:0016020//membrane;GO:0031224//intrinsic component of membrane;GO:0005886//plasma membrane;GO:0016021//integral component of membrane;GO:0005887//integral component of plasma membrane;GO:0071944//cell periphery;GO…	conserved hypothetical protein (CND06360)
36392894	1.593	9.92	2.63809		GO:0005488//binding;GO:0005515//protein binding;GO:0046983//protein dimerization activity;	hypothetical protein (CNF01515)
3253773	37.59	238.05	2.66155	K00480//salicylate hydroxylase [EC:1.14.13.1]+ko01100//Metabolic pathways	GO:0044550//secondary metabolite biosynthetic process;GO:0009058//biosynthetic process;GO:0008152//metabolic process;GO:0019748//secondary metabolic process;GO:0050662//coenzyme binding;GO:1901265//nucleoside phosphate binding;GO:0000166//nucleotide binding;GO:0050660//flavin adenine dinucleotide binding;GO:0043167//ion binding;GO:0005488//binding;GO:0036094//small molecule binding;GO:0016491//ox…	conserved expressed protein (CNA01280)
3257947	0.203	1.293	2.6689		GO:0016779//nucleotidyltransferase activity;GO:0016772//transferase activity, transferring phosphorus-containing groups;GO:0003964//RNA-directed DNA polymerase activity;GO:0034061//DNA polymerase activity;GO:0140097//catalytic activity, acting on DNA;GO:0003824//catalytic activity;GO:0016740//transferase activity;	hypothetical protein (CNE00100)
36392654	1.156	7.433	2.68191			expressed protein (CNA01440)
36392756	0.54	3.47	2.68503			hypothetical protein (CNB04895)
3253561	0.13	0.85	2.68756			expressed protein (CNA01430)
3256084	2.753	17.846	2.69466			hypothetical protein (CNB04830)
3254679	3.243	21.04	2.69792	K12854//pre-mRNA-splicing helicase BRR2 [EC:3.6.4.13]+ko03040//Spliceosome	GO:0008236//serine-type peptidase activity;GO:0003824//catalytic activity;GO:0070011//peptidase activity, acting on L-amino acid peptides;GO:0017171//serine hydrolase activity;GO:0140096//catalytic activity, acting on a protein;GO:0008233//peptidase activity;GO:0016787//hydrolase activity;	conserved hypothetical protein (CNK02820)
3256687	2.603	16.946	2.70175	K11244//cell wall integrity and stress response component+ko04011//MAPK signaling pathway - yeast+ko04139//Mitophagy - yeast	GO:0016021//integral component of membrane;GO:0044425//membrane part;GO:0031224//intrinsic component of membrane;GO:0016020//membrane;	hypothetical protein (CNC07060)
3253603	0.526	3.426	2.70272			expressed protein (CNA01650)
36393125	0.49	3.26	2.7218			hypothetical protein (CNL05275)
3254429	2.04	13.623	2.73871	K12778//meiosis-specific protein HOP1+ko04113//Meiosis - yeast	GO:0043169//cation binding;GO:0005488//binding;GO:0043167//ion binding;GO:0046872//metal ion binding;	hypothetical protein (CNK00900)
3254128	6.42	43.34	2.75505			expressed protein (CNJ03130)
3259803	0.74	5.016	2.75622			hypothetical protein (CNI00470)
3258596	0.153	1.03	2.76307		GO:0034654//nucleobase-containing compound biosynthetic process;GO:0008152//metabolic process;GO:0009987//cellular process;GO:0006725//cellular aromatic compound metabolic process;GO:0043170//macromolecule metabolic process;GO:0009059//macromolecule biosynthetic process;GO:0044237//cellular metabolic process;GO:0006353//DNA-templated transcription, termination;GO:0006351//transcription, DNA-templ…	expressed protein (CNG03170)
3254676	4.873	33.35	2.77358	K10866//DNA repair protein RAD50 [EC:3.6.-.-]+ko03440//Homologous recombination+ko03450//Non-homologous end-joining;K22134//MFS transporter, DHA2 family, glioxin efflux transporter	GO:0051234//establishment of localization;GO:0051179//localization;GO:0055085//transmembrane transport;GO:0006810//transport;GO:0031226//intrinsic component of plasma membrane;GO:0016020//membrane;GO:0044425//membrane part;GO:0005623//cell;GO:0071944//cell periphery;GO:0016021//integral component of membrane;GO:0044464//cell part;GO:0005886//plasma membrane;GO:0005887//integral component of plasm…	multidrug transporter, putative (CNK02830)
3258200	0.05	0.366	2.79061	K07497//putative transposase;K12813//pre-mRNA-splicing factor ATP-dependent RNA helicase DHX16 [EC:3.6.4.13]+ko03040//Spliceosome	GO:0006725//cellular aromatic compound metabolic process;GO:0006259//DNA metabolic process;GO:0043170//macromolecule metabolic process;GO:1901360//organic cyclic compound metabolic process;GO:0006807//nitrogen compound metabolic process;GO:0044238//primary metabolic process;GO:0009987//cellular process;GO:0090304//nucleic acid metabolic process;GO:0071704//organic substance metabolic process;GO:0…	hypothetical protein (CNF03140)
3259425	2.203	15.383	2.80194			conserved hypothetical protein (CNI03660)
3255887	1.416	9.946	2.81008			expressed protein (CNB02590)
36393093	3.45	24.546	2.83097		GO:0043229//intracellular organelle;GO:0043231//intracellular membrane-bounded organelle;GO:0044464//cell part;GO:0005622//intracellular;GO:0044424//intracellular part;GO:0043227//membrane-bounded organelle;GO:0005623//cell;GO:0043226//organelle;GO:0005634//nucleus;GO:0000981//RNA polymerase II transcription factor activity, sequence-specific DNA binding;GO:0046914//transition metal ion binding;G…	hypothetical protein (CNJ03365)
36392865	1.22	8.743	2.83775			hypothetical protein (CNE02135)
3256068	1.72	12.363	2.8447	K11982//E3 ubiquitin-protein ligase RNF115/126 [EC:2.3.2.27];K17969//mitochondrial fission 1 protein+ko04139//Mitophagy - yeast		expressed protein (CNB03770)
36392864	2.936	21.153	2.84667		GO:0031224//intrinsic component of membrane;GO:0016021//integral component of membrane;GO:0016020//membrane;GO:0044425//membrane part;	hypothetical protein (CNE02085)
3255351	1.556	11.23	2.84894	K09248//proline utilization trans-activator	GO:0034654//nucleobase-containing compound biosynthetic process;GO:0044271//cellular nitrogen compound biosynthetic process;GO:0006351//transcription, DNA-templated;GO:0043170//macromolecule metabolic process;GO:0018130//heterocycle biosynthetic process;GO:0044249//cellular biosynthetic process;GO:0046483//heterocycle metabolic process;GO:0009059//macromolecule biosynthetic process;GO:0009058//bi…	expressed protein (CNN00590)
3254133	2.243	16.553	2.88168	K08178//MFS transporter, SHS family, lactate transporter	GO:1903825//organic acid transmembrane transport;GO:0006810//transport;GO:0015672//monovalent inorganic cation transport;GO:0035873//lactate transmembrane transport;GO:1905039//carboxylic acid transmembrane transport;GO:0071702//organic substance transport;GO:0015727//lactate transport;GO:0015849//organic acid transport;GO:0035879//plasma membrane lactate transport;GO:0006811//ion transport;GO:00…	lactate transporter, putative (CNJ01350)
3254940	40.91	303.27	2.88946	K15562//serine/threonine-protein kinase BUR1 [EC:2.7.11.22 2.7.11.23];K14692//solute carrier family 30 (zinc transporter), member 5/7;K06867//uncharacterized protein		hypothetical protein (CNL05850)
3259206	0.513	3.853	2.90962			hypothetical protein (CNH03420)
36392706	0.22	1.646	2.91146			hypothetical protein (CNA07295)
3258407	6.43	50.156	2.96344			hypothetical protein (CNF03130)
3256749	1.923	15.11	2.97183	K20361//intracellular protein transport protein USO1		ER to Golgi transport-related protein, putative (CNC06450)
3257295	0.086	0.693	3.011	K12605//CCR4-NOT transcription complex subunit 2+ko03018//RNA degradation	GO:0031323//regulation of cellular metabolic process;GO:0019222//regulation of metabolic process;GO:0060255//regulation of macromolecule metabolic process;GO:0032269//negative regulation of cellular protein metabolic process;GO:0034248//regulation of cellular amide metabolic process;GO:0010605//negative regulation of macromolecule metabolic process;GO:0006725//cellular aromatic compound metabolic…	hypothetical protein (CND06140)
36392655	2.866	23.163	3.01538	K14297//nuclear pore complex protein Nup98-Nup96+ko03013//RNA transport;K10838//xeroderma pigmentosum group C-complementing protein+ko03420//Nucleotide excision repair		hypothetical protein (CNA02015)
3253805	1.883	15.653	3.05388	K14297//nuclear pore complex protein Nup98-Nup96+ko03013//RNA transport;K10838//xeroderma pigmentosum group C-complementing protein+ko03420//Nucleotide excision repair		expressed protein (CNA02010)
3253280	2.436	20.72	3.08851			hypothetical protein (CNA04800)
3257347	2.776	23.63	3.08916	K09022//2-iminobutanoate/2-iminopropanoate deaminase [EC:3.5.99.10]		conserved hypothetical protein (CND02050)
36393063	0.04	0.336	3.09697		GO:0006139//nucleobase-containing compound metabolic process;GO:0032196//transposition;GO:0044238//primary metabolic process;GO:0006259//DNA metabolic process;GO:0015074//DNA integration;GO:0009987//cellular process;GO:0044237//cellular metabolic process;GO:0008152//metabolic process;GO:0006807//nitrogen compound metabolic process;GO:0006725//cellular aromatic compound metabolic process;GO:003464…	hypothetical protein (CNJ01555)
3254092	0.426	3.67	3.10563	K08178//MFS transporter, SHS family, lactate transporter	GO:0051179//localization;GO:0015849//organic acid transport;GO:0015672//monovalent inorganic cation transport;GO:0071702//organic substance transport;GO:0006818//hydrogen transport;GO:0055085//transmembrane transport;GO:0006820//anion transport;GO:0006811//ion transport;GO:0035879//plasma membrane lactate transport;GO:0046942//carboxylic acid transport;GO:0015992//proton transport;GO:1903825//org…	carboxylic acid transport protein, putative (CNJ01360)
3254735	12.133	106.05	3.12661		GO:0044425//membrane part;GO:0016020//membrane;GO:0016021//integral component of membrane;GO:0031224//intrinsic component of membrane;	expressed protein (CNL04020)
3255802	0.183	1.613	3.13573	K22493//agglutinin-like protein	GO:0005623//cell;GO:0044424//intracellular part;GO:0005737//cytoplasm;GO:0005622//intracellular;GO:0044464//cell part;GO:0003676//nucleic acid binding;GO:0003743//translation initiation factor activity;GO:0008135//translation factor activity, RNA binding;GO:1901363//heterocyclic compound binding;GO:0005488//binding;GO:0003723//RNA binding;GO:0097159//organic cyclic compound binding;	hypothetical protein (CNB04220)
3254732	0.74	6.543	3.14503			hypothetical protein (CNL04200)
3258223	2.163	19.29	3.15605			expressed protein (CNF02570)
3254307	0.08	0.746	3.20797		GO:0016779//nucleotidyltransferase activity;GO:0016772//transferase activity, transferring phosphorus-containing groups;GO:0003824//catalytic activity;GO:0003964//RNA-directed DNA polymerase activity;GO:0016740//transferase activity;GO:0140097//catalytic activity, acting on DNA;GO:0034061//DNA polymerase activity;	hypothetical protein (CNJ03440)
36392659	2.67	26.926	3.33391			hypothetical protein (CNA02205)
3255678	9.286	94.856	3.35213	K00326//cytochrome-b5 reductase [EC:1.6.2.2]+ko00520//Amino sugar and nucleotide sugar metabolism	GO:0016491//oxidoreductase activity;GO:0016651//oxidoreductase activity, acting on NAD(P)H;GO:0003824//catalytic activity;GO:0004128//cytochrome-b5 reductase activity, acting on NAD(P)H;GO:0016653//oxidoreductase activity, acting on NAD(P)H, heme protein as acceptor;	cytochrome-b5 reductase, putative (CNB02540)
3255405	1.36	13.983	3.35897			hypothetical protein (CNN00620)
3254508	0.59	6.283	3.41128			hypothetical protein (CNK03280)
3254757	1.73	18.663	3.42946			hypothetical protein (CNL04760)
3257477	0.786	8.47	3.43012		GO:0080090//regulation of primary metabolic process;GO:0019222//regulation of metabolic process;GO:0065007//biological regulation;GO:0050794//regulation of cellular process;GO:0010468//regulation of gene expression;GO:0009889//regulation of biosynthetic process;GO:0019219//regulation of nucleobase-containing compound metabolic process;GO:2001141//regulation of RNA biosynthetic process;GO:0051252/…	conserved hypothetical protein (CND00050)
36392903	0.13	1.51	3.50285			hypothetical protein (CNF02385)
3254792	0.43	4.99	3.53798	K11245//mating pheromone-induced death protein 2+ko04011//MAPK signaling pathway - yeast;K19898//alpha-agglutinin		expressed protein (CNL03670)
36393013	0.316	3.713	3.53938			hypothetical protein (CNH02965)
36392850	7.853	91.893	3.5482			hypothetical protein (CNE00345)
36392956	1.556	18.613	3.57763			hypothetical protein (CNG03725)
3253421	3.3	39.806	3.59174			conserved hypothetical protein (CNA03010)
36392953	0.073	0.89	3.64035			hypothetical protein (CNG03615)
36393043	2.756	36.113	3.71144			hypothetical protein (CNI03580)
3254804	0.233	3.203	3.7758	K01176//alpha-amylase [EC:3.2.1.1]+ko01100//Metabolic pathways+ko00500//Starch and sucrose metabolism	GO:0009056//catabolic process;GO:0008152//metabolic process;GO:0044238//primary metabolic process;GO:0016052//carbohydrate catabolic process;GO:1901575//organic substance catabolic process;GO:0071704//organic substance metabolic process;GO:0005975//carbohydrate metabolic process;GO:0004553//hydrolase activity, hydrolyzing O-glycosyl compounds;GO:0016798//hydrolase activity, acting on glycosyl bon…	alpha-amylase AmyA, putative (CNL03660)
3258960	21.98	309.33	3.81403	K15378//solute carrier family 45, member 1/2/4	GO:0016701//oxidoreductase activity, acting on single donors with incorporation of molecular oxygen;GO:0046914//transition metal ion binding;GO:0043169//cation binding;GO:0003824//catalytic activity;GO:0005506//iron ion binding;GO:0046872//metal ion binding;GO:0043167//ion binding;GO:0016702//oxidoreductase activity, acting on single donors with incorporation of molecular oxygen, incorporation of…	conserved hypothetical protein (CNG03340)
3256578	0.55	7.72	3.81761	K18725//nucleoporin POM152	GO:0030474//spindle pole body duplication;GO:0043933//macromolecular complex subunit organization;GO:0006999//nuclear pore organization;GO:0016043//cellular component organization;GO:0007017//microtubule-based process;GO:0071702//organic substance transport;GO:0009987//cellular process;GO:0034504//protein localization to nucleus;GO:0022402//cell cycle process;GO:0051170//nuclear import;GO:0006606…	hypothetical protein (CNC06860)
3254262	0.11	1.566	3.83653	K08150//MFS transporter, SP family, solute carrier family 2 (myo-inositol transporter), member 13	GO:0055085//transmembrane transport;GO:0034219//carbohydrate transmembrane transport;GO:0046323//glucose import;GO:0015749//monosaccharide transport;GO:0051179//localization;GO:0035428//hexose transmembrane transport;GO:0006810//transport;GO:0008645//hexose transport;GO:1905950//monosaccharide transmembrane transport;GO:0015758//glucose transport;GO:0071702//organic substance transport;GO:0051234…	myo-inositol transporter 1, putative (CNJ03420)
36392941	3.543	51.296	3.85545			hypothetical protein (CNG02335)
3258995	1.34	20.056	3.90347		GO:0003824//catalytic activity;GO:0140097//catalytic activity, acting on DNA;GO:0016740//transferase activity;GO:0016779//nucleotidyltransferase activity;GO:0016772//transferase activity, transferring phosphorus-containing groups;GO:0003964//RNA-directed DNA polymerase activity;GO:0034061//DNA polymerase activity;	hypothetical protein (CNH03020)
3253322	42.756	665.196	3.95829			hypothetical protein (CNA04560)
3259532	2.71	42.583	3.97387		GO:0008152//metabolic process;GO:0006807//nitrogen compound metabolic process;GO:0065008//regulation of biological quality;GO:0065007//biological regulation;GO:0043170//macromolecule metabolic process;GO:0000723//telomere maintenance;GO:1901360//organic cyclic compound metabolic process;GO:0044237//cellular metabolic process;GO:0016043//cellular component organization;GO:0006139//nucleobase-conta…	expressed protein (CNI02900)
3253836	0.046	0.76	3.9898		GO:0010501//RNA secondary structure unwinding;GO:0034660//ncRNA metabolic process;GO:0043170//macromolecule metabolic process;GO:0006725//cellular aromatic compound metabolic process;GO:0034470//ncRNA processing;GO:0044260//cellular macromolecule metabolic process;GO:0046483//heterocycle metabolic process;GO:0022613//ribonucleoprotein complex biogenesis;GO:0071840//cellular component organization…	hypothetical protein (CNA08360)
36392712	10.043	160.566	3.99817			hypothetical protein (CNA07915)
36392991	2.333	41.323	4.14565			hypothetical protein (CNH01345)
36392690	2.19	39.21	4.15989		GO:0071704//organic substance metabolic process;GO:0009987//cellular process;GO:0044238//primary metabolic process;GO:0006139//nucleobase-containing compound metabolic process;GO:0006725//cellular aromatic compound metabolic process;GO:0044237//cellular metabolic process;GO:0044260//cellular macromolecule metabolic process;GO:0008152//metabolic process;GO:0046483//heterocycle metabolic process;GO…	hypothetical protein (CNA04900)
3259436	0.016	0.306	4.22045	K21451//xylanolytic transcriptional activator XlnR		hypothetical protein (CNI00010)
36392700	0.486	9.44	4.2691		GO:0043169//cation binding;GO:0005488//binding;GO:0008270//zinc ion binding;GO:0046914//transition metal ion binding;GO:0043167//ion binding;GO:0046872//metal ion binding;	hypothetical protein (CNA06085)
3254464	1.14	25.966	4.50925			expressed protein (CNK00050)
3255170	5.763	139.836	4.60016			hypothetical protein (CNM02130)
3256010	0	0.39	4.71144			expressed protein (CNB00020)
3257083	0.036	1.2	5.12192			hypothetical protein (CND06430)
3257482	0.01	0.39	5.2781	K14820//ribosome biogenesis protein BRX1	GO:0035023//regulation of Rho protein signal transduction;GO:0051056//regulation of small GTPase mediated signal transduction;GO:0050789//regulation of biological process;GO:0065007//biological regulation;GO:0009966//regulation of signal transduction;GO:0050794//regulation of cellular process;GO:1902531//regulation of intracellular signal transduction;GO:0046578//regulation of Ras protein signal …	hypothetical protein (CNE01680)
3255202	0.06	3.04	5.60345	K22611//squamous cell carcinoma antigen recognized by T-cells 3;K10437//phenylacetate 2-hydroxylase [EC:1.14.14.54]+ko01100//Metabolic pathways+ko00360//Phenylalanine metabolism;K18693//diacylglycerol diphosphate phosphatase / phosphatidate phosphatase [EC:3.1.3.81 3.1.3.4]+ko01110//Biosynthesis of secondary metabolites+ko00564//Glycerophospholipid metabolism+ko00561//Glycerolipid metabolism;K128…	GO:0003824//catalytic activity;GO:0016491//oxidoreductase activity;	conserved hypothetical protein (CNM02600)
3258471	0	0.306	6.12536		GO:0034061//DNA polymerase activity;GO:0140097//catalytic activity, acting on DNA;GO:0003964//RNA-directed DNA polymerase activity;GO:0016779//nucleotidyltransferase activity;GO:0016772//transferase activity, transferring phosphorus-containing groups;GO:0003824//catalytic activity;GO:0016740//transferase activity;	hypothetical protein (CNF04940)
3257315	1.753	129.18	6.20222			hypothetical protein (CND00170)
3257644	5.726	431.136	6.2339	K22020//mucin-19	GO:0016779//nucleotidyltransferase activity;GO:0034061//DNA polymerase activity;GO:0016772//transferase activity, transferring phosphorus-containing groups;GO:0003824//catalytic activity;GO:0016740//transferase activity;GO:0140097//catalytic activity, acting on DNA;GO:0003964//RNA-directed DNA polymerase activity;	conserved hypothetical protein (CNE05190)
3257980	0	1.96	7.54331	K14860//translation machinery-associated protein 16	GO:0005623//cell;GO:0043229//intracellular organelle;GO:0005622//intracellular;GO:0043231//intracellular membrane-bounded organelle;GO:0044464//cell part;GO:0044424//intracellular part;GO:0043226//organelle;GO:0043227//membrane-bounded organelle;GO:0005634//nucleus;	hypothetical protein (CNE05220)
[truncated: 2 more rows]
